# Supplementary material for: catena-Poly[[(nitrato-κ2 O,O′)silver(I)]-μ3-4-pyridone-κ3 O:O:O]
Source: Acta Crystallogr Sect E Struct Rep Online. 2009 May 29;65(Pt 6):m685–6. doi: 10.1107/S1600536809019138 (PMC2969665; doi:10.1107/S1600536809019138)
Supplement: Supplementary file 1 [file e-65-0m685-sup1.cif]

##############################################################################
###                                                                        ###
###        Electronic paper (Acta Crystallographica Section E)             ###
###                                                                        ###
##############################################################################
#                                                                            #
# This CIF contains the data in a paper accepted for publication in Acta     #
# Crystallographica Section E. It conforms to the requirements of Notes      #
# for Authors for Section E, and has been peer reviewed under the auspices   #
# of the IUCr Commission on Journals.                                        #
#                                                                            #
# Full details of the Crystallographic Information File format               #
# are given in the paper "The Crystallographic Information File (CIF):       #
# a New Standard Archive File for Crystallography" by S. R. Hall, F. H.      #
# Allen and I. D. Brown [Acta Cryst. (1991), A47, 655-685].                  #
#                                                                            #
# The current version of the core CIF dictionary is obtainable from          #
# ftp://ftp.iucr.org/pub/cif_core.dic. The current version number is 2.4.    #
#                                                                            #
# Software is freely available for graphical display of the structure(s) in  #
# this CIF.  For information consult the CIF home page http://www.iucr.org/  #
# cif/home.html                                                              #
#                                                                            #
# This file may be used for bona fide research purposes within the           #
# scientific community so long as proper attribution is given to the journal # 
# article from which it was obtained.                                        #
#                                                                            #
##############################################################################
                                             
data_I
_audit_creation_method     SHELXL-97
_chemical_name_systematic
;
<i>catena</i>-Poly[[(nitrato-\k^2^<i>O</i>,<i>O</i>')silver(I)]-
\m~3~-4-pyridone-\k^3^<i>O</i>:<i>O</i>:<i>O</i>]
;
_chemical_name_common     ?
_chemical_formula_moiety     'C5 H5 Ag N2 O4'
_chemical_formula_sum     'C5 H5 Ag N2 O4'
_chemical_formula_iupac     '[Ag (N O3) (C5 H5 N O)]'
_chemical_formula_weight     264.98
_chemical_melting_point     ?
_symmetry_cell_setting     'Monoclinic'
_symmetry_space_group_name_H-M     'C 2/c'
_symmetry_space_group_name_Hall     '-C 2yc'
loop_
    _symmetry_equiv_pos_as_xyz
    'x, y, z'
    '-x, y, -z+1/2'
    'x+1/2, y+1/2, z'
    '-x+1/2, y+1/2, -z+1/2'
    '-x, -y, -z'
    'x, -y, z-1/2'
    '-x+1/2, -y+1/2, -z'
    'x+1/2, -y+1/2, z-1/2'
_cell_length_a     19.3509(7)
_cell_length_b     3.62320(10)
_cell_length_c     21.2600(8)
_cell_angle_alpha     90.00
_cell_angle_beta     102.174(2)
_cell_angle_gamma     90.00
_cell_volume     1457.06(9)
_cell_formula_units_Z     8
_cell_measurement_reflns_used     3600
_cell_measurement_theta_min     1.36
_cell_measurement_theta_max     28
_cell_measurement_temperature     296(2)
_exptl_crystal_description     block
_exptl_crystal_colour     colorless
_exptl_crystal_size_max     0.26
_exptl_crystal_size_mid     0.23
_exptl_crystal_size_min     0.21
_exptl_crystal_density_diffrn     2.416
_exptl_crystal_density_meas     ?
_exptl_crystal_density_method     'not measured'
_exptl_crystal_F_000     1024
_exptl_absorpt_coefficient_mu     2.740
_exptl_absorpt_correction_type     multi-scan
_exptl_absorpt_process_details     '(SADABS; Sheldrick, 1996)'
_exptl_absorpt_correction_T_min     0.508
_exptl_absorpt_correction_T_max     0.575
_diffrn_ambient_temperature     296(2)
_diffrn_radiation_type     MoK\a
_diffrn_radiation_wavelength     0.71073
_diffrn_radiation_source     'fine-focus sealed tube'
_diffrn_radiation_monochromator     graphite
_diffrn_measurement_device_type     'Bruker APEXII CCD'
_diffrn_measurement_method     '\f and \w'
_diffrn_detector_area_resol_mean     ?
_diffrn_reflns_number     11458
_diffrn_reflns_av_R_equivalents     0.0219
_diffrn_reflns_av_sigmaI/netI     0.0132
_diffrn_reflns_theta_min     2.15
_diffrn_reflns_theta_max     27.49
_diffrn_reflns_theta_full     27.49
_diffrn_measured_fraction_theta_max     0.999
_diffrn_measured_fraction_theta_full     0.999
_diffrn_reflns_limit_h_min     -24
_diffrn_reflns_limit_h_max     24
_diffrn_reflns_limit_k_min     -4
_diffrn_reflns_limit_k_max     4
_diffrn_reflns_limit_l_min     -26
_diffrn_reflns_limit_l_max     27
_diffrn_standards_number     0
_diffrn_standards_interval_count     ?
_diffrn_standards_interval_time     ?
_diffrn_standards_decay_%     ?
_reflns_number_total     1678
_reflns_number_gt     1557
_reflns_threshold_expression     I>2\s(I)
_refine_ls_structure_factor_coef     Fsqd
_refine_ls_matrix_type     full
_refine_ls_R_factor_all     0.0220
_refine_ls_R_factor_gt     0.0199
_refine_ls_wR_factor_gt     0.0526
_refine_ls_wR_factor_ref     0.0538
_refine_ls_goodness_of_fit_ref     1.069
_refine_ls_restrained_S_all     1.069
_refine_ls_number_reflns     1678
_refine_ls_number_parameters     112
_refine_ls_number_restraints     1
_refine_ls_hydrogen_treatment     mixed
_refine_ls_weighting_scheme     calc
_refine_ls_weighting_details
         'calc w=1/[\s^2^(Fo^2^)+(0.0276P)^2^+1.8757P] where P=(Fo^2^+2Fc^2^)/3'
_atom_sites_solution_hydrogens     geom
_atom_sites_solution_primary     direct
_atom_sites_solution_secondary     difmap
_refine_ls_shift/su_max     0.001
_refine_ls_shift/su_mean     0.000
_refine_diff_density_max     0.501
_refine_diff_density_min     -0.524
_refine_ls_extinction_method     none
_refine_ls_extinction_coef     ?
loop_
    _atom_type_symbol
    _atom_type_description
    _atom_type_scat_dispersion_real
    _atom_type_scat_dispersion_imag
    _atom_type_scat_source
    'C' 'C' 0.0033 0.0016
                         'International Tables Vol C Tables 4.2.6.8 and 6.1.1.4'
    'H' 'H' 0.0000 0.0000
                         'International Tables Vol C Tables 4.2.6.8 and 6.1.1.4'
    'N' 'N' 0.0061 0.0033
                         'International Tables Vol C Tables 4.2.6.8 and 6.1.1.4'
    'O' 'O' 0.0106 0.0060
                         'International Tables Vol C Tables 4.2.6.8 and 6.1.1.4'
    'Ag' 'Ag' -0.8971 1.1015
                         'International Tables Vol C Tables 4.2.6.8 and 6.1.1.4'
_computing_data_collection     'APEX2 (Bruker, 2007)'
_computing_cell_refinement     'SAINT (Bruker, 2007)'
_computing_data_reduction     'SAINT (Bruker, 2007)'
_computing_structure_solution     'SHELXS97 (Sheldrick, 2008)'
_computing_structure_refinement     'SHELXL97 (Sheldrick, 2008)'
_computing_molecular_graphics     'SHELXTL (Sheldrick, 2008)'
_computing_publication_material     'SHELXTL (Sheldrick, 2008)'
loop_
    _atom_site_type_symbol
    _atom_site_label
    _atom_site_fract_x
    _atom_site_fract_y
    _atom_site_fract_z
    _atom_site_U_iso_or_equiv
    _atom_site_adp_type
    _atom_site_calc_flag
    _atom_site_refinement_flags
    _atom_site_occupancy
    _atom_site_disorder_assembly
    _atom_site_disorder_group
    Ag Ag1 -0.054927(10) 0.18113(6) 0.443081(9) 0.04893(9) Uani d . 1 . .
    C C1 0.08175(11) 0.6362(6) 0.41324(10) 0.0342(4) Uani d . 1 . .
    C C2 0.15034(12) 0.7888(6) 0.43328(12) 0.0411(5) Uani d . 1 . .
    H H2 0.1661 0.8620 0.4758 0.049 Uiso calc R 1 . .
    C C3 0.19321(13) 0.8286(7) 0.39055(14) 0.0471(6) Uani d . 1 . .
    H H3 0.2380 0.9306 0.4040 0.057 Uiso calc R 1 . .
    C C4 0.10736(14) 0.5710(7) 0.30792(11) 0.0469(5) Uani d . 1 . .
    H H4 0.0939 0.4967 0.2652 0.056 Uiso calc R 1 . .
    C C5 0.06220(12) 0.5262(7) 0.34795(10) 0.0394(4) Uani d . 1 . .
    H H5 0.0179 0.4222 0.3325 0.047 Uiso calc R 1 . .
    H H1 0.1981(15) 0.767(8) 0.3009(12) 0.059 Uiso d D 1 . .
    N N1 0.17149(12) 0.7221(6) 0.32924(11) 0.0486(5) Uani d D 1 . .
    N N2 -0.15451(10) -0.1759(5) 0.34244(9) 0.0362(4) Uani d . 1 . .
    O O1 0.03930(9) 0.6001(5) 0.45201(7) 0.0445(4) Uani d . 1 . .
    O O2 -0.15517(10) -0.2094(6) 0.40146(8) 0.0543(5) Uani d . 1 . .
    O O3 -0.10437(9) -0.0108(6) 0.32724(9) 0.0542(4) Uani d . 1 . .
    O O4 -0.20310(8) -0.3092(5) 0.30118(8) 0.0480(4) Uani d . 1 . .
loop_
    _atom_site_aniso_label
    _atom_site_aniso_U_11
    _atom_site_aniso_U_22
    _atom_site_aniso_U_33
    _atom_site_aniso_U_12
    _atom_site_aniso_U_13
    _atom_site_aniso_U_23
    Ag1 0.04508(12) 0.05614(14) 0.04269(12) -0.01218(8) 0.00275(8) -0.01404(8)
    C1 0.0356(10) 0.0325(10) 0.0360(10) -0.0024(8) 0.0111(8) -0.0017(8)
    C2 0.0382(11) 0.0412(11) 0.0439(12) -0.0048(9) 0.0085(9) -0.0019(9)
    C3 0.0353(11) 0.0423(13) 0.0658(16) -0.0008(9) 0.0156(11) 0.0055(11)
    C4 0.0583(14) 0.0479(13) 0.0378(11) 0.0046(11) 0.0173(10) 0.0005(10)
    C5 0.0424(11) 0.0417(12) 0.0351(10) -0.0032(9) 0.0101(8) -0.0029(9)
    N1 0.0523(12) 0.0485(11) 0.0532(12) 0.0062(9) 0.0299(10) 0.0065(9)
    N2 0.0312(8) 0.0395(10) 0.0358(9) 0.0001(7) 0.0022(7) -0.0047(7)
    O1 0.0443(8) 0.0547(10) 0.0382(8) -0.0146(7) 0.0175(7) -0.0098(7)
    O2 0.0548(10) 0.0734(12) 0.0336(8) -0.0131(9) 0.0069(8) -0.0082(8)
    O3 0.0461(9) 0.0610(12) 0.0567(10) -0.0179(9) 0.0132(8) -0.0042(9)
    O4 0.0377(9) 0.0678(11) 0.0360(9) -0.0126(8) 0.0022(7) -0.0091(8)
loop_
    _geom_bond_atom_site_label_1
    _geom_bond_atom_site_label_2
    _geom_bond_site_symmetry_2
    _geom_bond_distance
    _geom_bond_publ_flag
    Ag1 O1 5_566 2.3259(15) y
    Ag1 O1 . 2.3493(16) y
    Ag1 O1 1_545 2.7652(18) y
    Ag1 O2 . 2.4132(19) y
    Ag1 O3 . 2.5437(18) y
    Ag1 Ag1 5_556 3.1511(4) y
    C1 O1 . 1.287(2) ?
    C1 C5 . 1.417(3) ?
    C1 C2 . 1.418(3) ?
    C2 C3 . 1.361(3) ?
    C2 H2 . 0.9300 ?
    C3 N1 . 1.339(4) ?
    C3 H3 . 0.9300 ?
    C4 N1 . 1.344(4) ?
    C4 C5 . 1.352(3) ?
    C4 H4 . 0.9300 ?
    C5 H5 . 0.9300 ?
    N1 H1 . 0.89(3) ?
    N2 O3 . 1.239(2) ?
    N2 O4 . 1.240(2) ?
    N2 O2 . 1.263(3) ?
    O1 Ag1 5_566 2.3259(15) ?
loop_
    _geom_angle_atom_site_label_1
    _geom_angle_atom_site_label_2
    _geom_angle_atom_site_label_3
    _geom_angle_site_symmetry_1
    _geom_angle_site_symmetry_3
    _geom_angle
    _geom_angle_publ_flag
    O1 Ag1 O1 5_566 . 76.15(6) ?
    O1 Ag1 O2 5_566 . 118.90(6) ?
    O1 Ag1 O2 . . 163.46(6) ?
    O1 Ag1 O3 5_566 . 165.44(6) ?
    O1 Ag1 O3 . . 112.45(5) ?
    O2 Ag1 O3 . . 51.36(5) ?
    O1 Ag1 Ag1 5_566 5_556 58.35(5) ?
    O1 Ag1 Ag1 . 5_556 79.67(4) ?
    O2 Ag1 Ag1 . 5_556 113.41(5) ?
    O3 Ag1 Ag1 . 5_556 133.22(5) ?
    O1 C1 C5 . . 121.62(19) ?
    O1 C1 C2 . . 122.0(2) ?
    C5 C1 C2 . . 116.34(19) ?
    C3 C2 C1 . . 120.3(2) ?
    C3 C2 H2 . . 119.9 ?
    C1 C2 H2 . . 119.9 ?
    N1 C3 C2 . . 120.6(2) ?
    N1 C3 H3 . . 119.7 ?
    C2 C3 H3 . . 119.7 ?
    N1 C4 C5 . . 120.7(2) ?
    N1 C4 H4 . . 119.7 ?
    C5 C4 H4 . . 119.7 ?
    C4 C5 C1 . . 120.6(2) ?
    C4 C5 H5 . . 119.7 ?
    C1 C5 H5 . . 119.7 ?
    C3 N1 C4 . . 121.6(2) ?
    C3 N1 H1 . . 120(2) ?
    C4 N1 H1 . . 118(2) ?
    O3 N2 O4 . . 121.46(19) ?
    O3 N2 O2 . . 118.54(19) ?
    O4 N2 O2 . . 120.00(19) ?
    C1 O1 Ag1 . 5_566 127.44(14) ?
    C1 O1 Ag1 . . 127.10(13) ?
    Ag1 O1 Ag1 5_566 . 103.85(6) ?
    N2 O2 Ag1 . . 97.60(13) ?
    N2 O3 Ag1 . . 91.99(13) ?
loop_
    _geom_hbond_atom_site_label_D
    _geom_hbond_atom_site_label_H
    _geom_hbond_atom_site_label_A
    _geom_hbond_site_symmetry_A
    _geom_hbond_distance_DH
    _geom_hbond_distance_HA
    _geom_hbond_distance_DA
    _geom_hbond_angle_DHA
    _geom_hbond_publ_flag
    C3 H3 O2 3_565 0.93 2.46 3.343(3) 160 y
    N1 H1 O4 2_565 0.89(3) 2.21(2) 2.965(3) 143(3) y
    N1 H1 O4 3_565 0.89(3) 2.45(2) 3.121(3) 133(3) y
data_global
_journal_date_recd_electronic     2009-05-08
_journal_date_accepted     2009-05-20
_journal_name_full     'Acta Crystallographica, Section E'
_journal_year     2009
_journal_volume     65
_journal_issue      6
_journal_page_first     m685
_journal_page_last     m686
_journal_paper_category     QM
_journal_coeditor_code     HY2199
_publ_contact_author_name     'Xian-Ge Wu'
_publ_contact_author_address
;
School of Chemistry and Chemical Engineering
Zhao Qing University
Zhaoqing 526061
People's Republic of China
;
_publ_contact_author_email     xgwu69@yahoo.com.cn
_publ_contact_author_fax     '86 758 2716357'
_publ_contact_author_phone     '86 758 2716357'
_publ_section_title
;\
<i>catena</i>-Poly[[(nitrato-\k^2^<i>O</i>,<i>O</i>')silver(I)]-\m~3~-4-\
pyridone-\k^3^<i>O</i>:<i>O</i>:<i>O</i>]
;
loop_
    _publ_author_name
    _publ_author_footnote
    _publ_author_address
    'Xian-Ge Wu' .
;
School of Chemistry and Chemical Engineering
Zhao Qing University
Zhaoqing 526061
People's Republic of China
;
    'Jun-Xia Xiao' .
;
School of Chemistry and Chemical Engineering
Zhao Qing University
Zhaoqing 526061
People's Republic of China
;
    'Liang Qin' .
;
School of Chemistry and Chemical Engineering
Zhao Qing University
Zhaoqing 526061
People's Republic of China
;
