# Supplementary material for: catena-Poly[[(nitrato-κ2 O,O′)silver(I)]-μ3-4-pyridone-κ3 O:O:O]
Source: Acta Crystallogr Sect E Struct Rep Online. 2009 May 29;65(Pt 6):m685–6. doi: 10.1107/S1600536809019138 (PMC2969665; doi:10.1107/S1600536809019138)
Supplement: Supplementary file 2 [file e-65-0m685-Isup2.hkl]

# 
# h,k,l, Fc-squared, Fo-squared, sigma(Fo-squared) and status flag 
# 
data_I
_shelx_title ' 1 in C2/c' 
_shelx_refln_list_code          4 
_shelx_F_calc_maximum      427.94 
_exptl_crystal_F_000      1024.00 
_reflns_d_resolution_high  0.7699 
 
loop_ 
 _symmetry_equiv_pos_as_xyz 
 'x, y, z' 
 '-x, y, -z+1/2' 
 'x+1/2, y+1/2, z' 
 '-x+1/2, y+1/2, -z+1/2' 
 '-x, -y, -z' 
 'x, -y, z-1/2' 
 '-x+1/2, -y+1/2, -z' 
 'x+1/2, -y+1/2, z-1/2' 
 
_cell_length_a    19.3509 
_cell_length_b     3.6232 
_cell_length_c    21.2600 
_cell_angle_alpha  90.000 
_cell_angle_beta  102.174 
_cell_angle_gamma  90.000 
 
_shelx_F_squared_multiplier     1.000 
 
loop_ 
 _refln_index_h 
 _refln_index_k 
 _refln_index_l 
 _refln_F_squared_calc 
 _refln_F_squared_meas 
 _refln_F_squared_sigma 
 _refln_observed_status 
   2   0   0    54309.16    51103.50   1095.60 o 
   4   0   0     9870.64    10515.95    228.22 o 
   6   0   0     5142.84     5502.06     67.59 o 
   8   0   0    95367.97    96435.93   1086.00 o 
  10   0   0    43381.32    44273.97    546.80 o 
  12   0   0     6952.15     6641.05     85.42 o 
  14   0   0       94.27       82.55     11.91 o 
  16   0   0     2182.28     2258.90     40.78 o 
  18   0   0     7355.49     7612.56    104.78 o 
  20   0   0     6822.13     7117.72    101.84 o 
  22   0   0        9.77       13.22      9.67 o 
  24   0   0      358.51      336.00     20.92 o 
   1   1   0     3258.18     3307.76     37.09 o 
   3   1   0      220.72      321.51      7.06 o 
   5   1   0       56.74       76.97      6.26 o 
   7   1   0       81.46       47.82      6.57 o 
   9   1   0     3604.76     3495.12     30.86 o 
  11   1   0     2242.67     2313.69     23.52 o 
  13   1   0      166.80      206.16      8.64 o 
  15   1   0        0.56        9.18      5.41 o 
  17   1   0      738.36      708.56     15.66 o 
  19   1   0     1356.98     1363.64     23.26 o 
  21   1   0      502.46      522.34     15.48 o 
  23   1   0        8.01       19.62      7.72 o 
   0   2   0    24798.07    25627.00    210.37 o 
   2   2   0      231.03      253.92      6.13 o 
   4   2   0       32.24       45.57      3.77 o 
   6   2   0      625.09      692.32      9.23 o 
   8   2   0    11930.61    12233.02     94.46 o 
  10   2   0     8631.30     8630.44     69.96 o 
  12   2   0      119.52      168.78      7.24 o 
  14   2   0     1628.44     1521.95     20.46 o 
  16   2   0      821.76      817.92     17.08 o 
  18   2   0      685.09      704.87     18.30 o 
  20   2   0      494.35      498.02     26.17 o 
  22   2   0       52.66       52.72     11.70 o 
   1   3   0     8253.74     8344.55     67.88 o 
   3   3   0     1087.51     1118.17     15.33 o 
   5   3   0        3.77        0.15      4.73 o 
   7   3   0     1763.63     1720.58     27.00 o 
   9   3   0     8814.85     8816.15     97.36 o 
  11   3   0     4048.23     4040.34     77.56 o 
  13   3   0       21.70       32.31      7.64 o 
  15   3   0      525.87      507.16     17.12 o 
  17   3   0     1202.49     1206.53     27.86 o 
   0   4   0       29.53       27.89     10.19 o 
   2   4   0      133.71      132.40     12.51 o 
   4   4   0      124.61      151.22     13.19 o 
   6   4   0        0.16        5.06      9.74 o 
   8   4   0       19.59       28.59     12.18 o 
  10   4   0       25.22       30.06     13.86 o 
  12   4   0      135.16      122.57     16.13 o 
 -23   1   1      854.43      850.41     21.95 o 
 -21   1   1      466.98      436.52     14.38 o 
 -19   1   1       32.59       42.41      7.07 o 
 -17   1   1     4055.38     4088.00     42.39 o 
 -15   1   1    12615.50    12488.31     98.10 o 
 -13   1   1     8269.46     8150.68     66.06 o 
 -11   1   1      807.15      759.71     11.46 o 
  -9   1   1      321.65      291.07      7.19 o 
  -7   1   1    41074.53    40898.75    293.33 o 
  -5   1   1   106755.09   104301.20    744.52 o 
  -3   1   1     2459.69     2617.65     22.50 o 
  -1   1   1    18921.66    20321.82    201.80 o 
   1   1   1     8590.58     8982.21     71.45 o 
   3   1   1   183133.09   173841.11   1404.90 o 
   5   1   1    32662.68    32980.24    236.92 o 
   7   1   1     7757.50     8173.47     63.12 o 
   9   1   1     1805.22     1768.31     18.57 o 
  11   1   1    17242.86    17618.09    146.85 o 
  13   1   1    14582.57    14227.97    109.31 o 
  15   1   1     5201.02     5212.69     47.05 o 
  17   1   1      586.59      568.55     14.32 o 
  19   1   1      552.85      527.83     15.16 o 
  21   1   1     1349.91     1335.50     24.45 o 
  23   1   1     1553.77     1549.94     30.29 o 
 -22   2   1      721.77      691.19     24.00 o 
 -20   2   1       56.44       67.61     11.75 o 
 -18   2   1      405.66      477.53     15.22 o 
 -16   2   1     2736.54     2731.10     31.58 o 
 -14   2   1     5243.96     5172.54     67.44 o 
 -12   2   1      477.94      501.78     11.02 o 
 -10   2   1        5.25       21.73      4.16 o 
  -8   2   1     5355.14     5552.00     47.13 o 
  -6   2   1    20497.26    20996.42    131.37 o 
  -4   2   1     4055.35     4003.35     29.41 o 
  -2   2   1        6.45       28.82      2.90 o 
   0   2   1     3886.86     4127.65     28.08 o 
   2   2   1    10377.03    10497.26     63.25 o 
   4   2   1     9809.20     9651.30     58.70 o 
   6   2   1     3353.38     3365.63     29.24 o 
   8   2   1      102.83      106.29      7.77 o 
  10   2   1      758.30      761.91     12.81 o 
  12   2   1     6553.54     6473.90     56.01 o 
  14   2   1     7092.36     6646.14     66.38 o 
  16   2   1      346.23      353.71     11.92 o 
  18   2   1       99.92       67.90      7.56 o 
  20   2   1      411.95      417.50     22.90 o 
  22   2   1     1199.79     1268.16     39.14 o 
 -19   3   1      199.73      214.51     15.08 o 
 -17   3   1        3.36       11.15      8.31 o 
 -15   3   1       66.10       97.62     10.45 o 
 -13   3   1      132.91      136.06     10.50 o 
 -11   3   1      467.27      492.61     15.92 o 
  -9   3   1      195.19      248.87     14.05 o 
  -7   3   1      558.43      612.01     15.61 o 
  -5   3   1      910.08      924.65     16.19 o 
  -3   3   1      153.89      177.76      6.42 o 
  -1   3   1      122.96      143.85      6.30 o 
   1   3   1      450.78      473.00     13.07 o 
   3   3   1      901.28      930.07     15.08 o 
   5   3   1      338.09      320.78     11.41 o 
   7   3   1      285.01      295.54     12.06 o 
   9   3   1      244.13      290.66     12.63 o 
  11   3   1      557.34      567.10     16.71 o 
  13   3   1      218.72      223.08     12.02 o 
  15   3   1        4.02        5.02      6.99 o 
  17   3   1      304.42      318.48     20.10 o 
 -12   4   1      307.54      284.48     23.85 o 
 -10   4   1       12.07       -7.04     13.27 o 
  -8   4   1      557.71      613.03     29.91 o 
  -6   4   1     2284.73     2332.91     43.18 o 
  -4   4   1     1000.81      957.77     25.98 o 
  -2   4   1      379.48      360.69     17.32 o 
   0   4   1       42.54       44.07      7.88 o 
   2   4   1     1681.55     1694.60     35.06 o 
   4   4   1     2608.58     2611.04     45.98 o 
   6   4   1      777.46      752.58     25.57 o 
   8   4   1       21.69       29.68     17.17 o 
  10   4   1      200.82      176.16     15.57 o 
  12   4   1      761.94      761.53     36.85 o 
 -24   0   2      124.83      174.08     17.83 o 
 -22   0   2     3627.06     3728.16     64.47 o 
 -20   0   2     5886.89     5662.31     84.24 o 
 -18   0   2      486.20      418.75     17.30 o 
 -16   0   2       22.04        5.42      6.60 o 
 -14   0   2     2889.34     2915.81     51.01 o 
 -12   0   2    30297.88    30320.80    312.24 o 
 -10   0   2    55996.35    55550.77    561.13 o 
  -8   0   2    12675.40    13328.80    167.74 o 
  -6   0   2       50.02       13.77      4.42 o 
  -4   0   2    47662.03    44664.09    951.85 o 
  -2   0   2   134437.27   133503.11   2834.77 o 
   2   0   2    25070.53    26032.82    553.68 o 
   4   0   2     1658.83     1665.59     23.64 o 
   6   0   2    24255.20    24371.79    278.43 o 
   8   0   2    52021.56    52075.70    589.35 o 
  10   0   2    39478.92    41356.18    383.97 o 
  12   0   2     1327.02     1338.91     22.39 o 
  14   0   2     7257.45     7418.10     98.59 o 
  16   0   2     9069.13     8971.15    118.42 o 
  18   0   2     5736.86     5927.37    100.46 o 
  20   0   2       19.59       20.24      9.69 o 
  22   0   2      306.73      388.90     22.05 o 
  24   0   2      737.18      826.25     29.81 o 
 -23   1   2       65.87       82.38      9.60 o 
 -21   1   2      678.91      648.13     16.66 o 
 -19   1   2      874.14      867.77     18.16 o 
 -17   1   2       41.96       49.58      6.61 o 
 -15   1   2       39.31       63.09      5.98 o 
 -13   1   2     1008.04     1023.42     14.40 o 
 -11   1   2     4987.15     4833.37     41.27 o 
  -9   1   2     2306.34     2400.38     22.80 o 
  -7   1   2      622.71      594.63     12.39 o 
  -5   1   2     9650.91    10244.64     76.22 o 
  -3   1   2    42632.90    44155.19    331.58 o 
  -1   1   2    24110.32    24454.66    186.67 o 
   1   1   2       78.57      137.64      3.60 o 
   3   1   2    29428.15    32219.78    243.34 o 
   5   1   2     6035.84     6101.30     47.94 o 
   7   1   2     6042.20     5780.40     46.61 o 
   9   1   2     4817.51     4477.39     38.41 o 
  11   1   2       40.89       42.13      4.31 o 
  13   1   2       59.58       77.45      5.65 o 
  15   1   2     2509.04     2481.44     27.31 o 
  17   1   2     3427.27     3402.36     40.20 o 
  19   1   2      359.03      416.68     13.78 o 
  21   1   2        2.73       12.74      7.13 o 
  23   1   2      124.68      156.38     12.63 o 
 -22   2   2      211.57      261.77     16.92 o 
 -20   2   2     1616.61     1630.04     31.29 o 
 -18   2   2      919.70      858.71     23.40 o 
 -16   2   2      360.86      340.41     14.17 o 
 -14   2   2      759.59      788.33     14.04 o 
 -12   2   2     6720.36     6953.45     58.85 o 
 -10   2   2     5288.84     5205.93     45.27 o 
  -8   2   2      261.99      281.00      8.72 o 
  -6   2   2      130.92      148.22      4.87 o 
  -4   2   2     4455.52     4640.14     34.55 o 
  -2   2   2    19387.05    19460.34    118.59 o 
   0   2   2     9586.86     9813.20     61.56 o 
   2   2   2      763.80      803.88      8.87 o 
   4   2   2    11196.88    11741.92     71.97 o 
   6   2   2    16156.13    16090.78    120.82 o 
   8   2   2     5557.72     5395.38     46.41 o 
  10   2   2      858.00      915.91     14.22 o 
  12   2   2     3279.95     3265.89     35.60 o 
  14   2   2     2687.00     2602.21     31.49 o 
  16   2   2     1453.19     1394.19     22.13 o 
  18   2   2      804.49      881.82     19.00 o 
  20   2   2       48.86       41.95      9.38 o 
 -19   3   2     1094.93     1159.60     31.72 o 
 -17   3   2       56.82       48.60      9.88 o 
 -15   3   2        0.83        4.77      7.62 o 
 -13   3   2     1782.96     1784.41     44.52 o 
 -11   3   2     6246.38     6240.23     88.12 o 
  -9   3   2     1030.18     1038.15     20.94 o 
  -7   3   2        2.27       -2.07      4.27 o 
  -5   3   2     1943.95     2110.49     24.70 o 
  -3   3   2     5230.49     5392.75     41.13 o 
  -1   3   2     6777.07     6855.69     52.28 o 
   1   3   2     2608.44     2622.18     26.15 o 
   3   3   2      926.87      971.27     13.90 o 
   5   3   2     2089.03     2112.33     30.77 o 
   7   3   2     6902.85     6899.53     81.15 o 
   9   3   2     4558.75     4433.01     68.84 o 
  11   3   2       10.94       -1.34      6.07 o 
  13   3   2       50.82       63.60      8.85 o 
  15   3   2      887.03      941.38     32.17 o 
  17   3   2     1852.78     1812.23     45.45 o 
 -12   4   2      176.83      137.89     19.14 o 
 -10   4   2        8.69        9.39     12.88 o 
  -8   4   2       42.01       36.55     14.68 o 
  -6   4   2        5.44       12.48     11.24 o 
  -4   4   2        3.01       -0.72      8.08 o 
  -2   4   2       70.21       90.35     11.13 o 
   0   4   2      229.56      238.60     13.57 o 
   2   4   2      186.04      194.61     14.83 o 
   4   4   2      106.49      122.61     13.74 o 
   6   4   2       75.92       95.15     13.09 o 
   8   4   2      427.43      387.69     20.12 o 
  10   4   2       38.40       35.49     11.16 o 
  12   4   2       27.85       27.23     11.50 o 
 -23   1   3      151.72      122.50     12.52 o 
 -21   1   3      215.20      202.68     11.90 o 
 -19   1   3     3821.10     3837.50     44.30 o 
 -17   1   3    10897.89    10750.06     92.04 o 
 -15   1   3     4454.49     4305.55     43.89 o 
 -13   1   3      987.26      923.71     15.03 o 
 -11   1   3     2290.01     2351.57     24.18 o 
  -9   1   3    18492.63    18116.92    138.79 o 
  -7   1   3    65202.41    65458.38    464.91 o 
  -5   1   3    18367.41    19145.80    133.77 o 
  -3   1   3     3314.99     3617.93     30.29 o 
  -1   1   3     4230.61     4178.43     35.01 o 
   1   1   3    41741.87    42264.76    427.63 o 
   3   1   3    65976.64    67015.95    477.65 o 
   5   1   3     4326.73     4404.30     37.85 o 
   7   1   3     8437.16     8771.60     68.05 o 
   9   1   3     6794.52     6805.14     55.18 o 
  11   1   3    17518.99    17165.60    129.16 o 
  13   1   3    12312.59    12186.86     95.83 o 
  15   1   3     1196.48     1223.18     17.72 o 
  17   1   3     3084.01     2996.14     45.41 o 
  19   1   3     2087.60     2103.41     30.79 o 
  21   1   3     1869.97     2050.13     49.92 o 
  23   1   3      122.51      140.70     12.42 o 
 -22   2   3        8.45       26.82     10.52 o 
 -20   2   3        4.43       13.37      7.11 o 
 -18   2   3     1792.94     1797.38     35.07 o 
 -16   2   3     2657.62     2631.69     37.36 o 
 -14   2   3       61.71       69.23      6.19 o 
 -12   2   3        0.90        9.69      4.88 o 
 -10   2   3     3853.16     3850.52     37.78 o 
  -8   2   3    14299.76    14373.60    103.32 o 
  -6   2   3     8495.97     8744.79     60.54 o 
  -4   2   3      366.00      408.09     13.44 o 
  -2   2   3     5159.38     5380.21     34.90 o 
   0   2   3    11435.50    11363.73     72.76 o 
   2   2   3    43328.18    44421.46    251.66 o 
   4   2   3    10478.00    10616.88     67.71 o 
   6   2   3     3069.67     3196.03     29.95 o 
   8   2   3     2512.91     2509.11     28.00 o 
  10   2   3    11154.09    10964.83     93.09 o 
  12   2   3     7348.31     7058.48     64.93 o 
  14   2   3      393.39      387.09     12.03 o 
  16   2   3       25.68       24.81      6.36 o 
  18   2   3      592.16      572.66     20.56 o 
  20   2   3     1080.33     1071.44     38.16 o 
 -19   3   3       49.63       63.09     12.75 o 
 -17   3   3       82.60      100.48     12.71 o 
 -15   3   3      185.61      186.05     12.73 o 
 -13   3   3      268.45      286.12     14.08 o 
 -11   3   3        0.60        9.39      7.21 o 
  -9   3   3      199.12      238.42      9.84 o 
  -7   3   3      726.61      697.38     13.38 o 
  -5   3   3      135.22      143.05      7.27 o 
  -3   3   3      217.69      234.83      9.88 o 
  -1   3   3      493.86      472.40      9.90 o 
   1   3   3     1083.37     1107.10     15.38 o 
   3   3   3     1229.59     1267.29     17.36 o 
   5   3   3       34.85       49.11      8.67 o 
   7   3   3     2666.22     2620.88     36.69 o 
   9   3   3      628.22      625.37     23.36 o 
  11   3   3      163.34      174.65     15.13 o 
  13   3   3      109.67      125.69     10.53 o 
  15   3   3      382.04      403.29     16.49 o 
  17   3   3      364.97      364.40     16.78 o 
 -12   4   3       70.00       42.89     15.38 o 
 -10   4   3      256.15      263.29     22.93 o 
  -8   4   3     2058.88     2118.41     89.99 o 
  -6   4   3     1503.28     1413.03     38.37 o 
  -4   4   3       31.62       20.75      9.63 o 
  -2   4   3      439.35      447.26     16.82 o 
   0   4   3      732.24      812.22     23.84 o 
   2   4   3     2433.60     2470.37     44.31 o 
   4   4   3      454.48      431.31     18.29 o 
   6   4   3      235.43      198.29     15.38 o 
   8   4   3       41.72       57.31     11.74 o 
  10   4   3      927.82      972.72     36.85 o 
  12   4   3      905.53      895.63     29.26 o 
 -24   0   4     2649.53     2841.71     78.09 o 
 -22   0   4     2832.04     2781.27    104.57 o 
 -20   0   4     2859.16     2668.40     48.51 o 
 -18   0   4     1552.99     1481.20     35.43 o 
 -16   0   4     7136.24     7173.94     95.92 o 
 -14   0   4    19793.15    19464.24    205.47 o 
 -12   0   4    41979.07    42243.78    430.64 o 
 -10   0   4     9771.17    10074.42    108.28 o 
  -8   0   4    11393.95    11195.70    212.16 o 
  -6   0   4    19212.77    18312.51    202.23 o 
  -4   0   4   148296.16   139008.33   2948.56 o 
  -2   0   4    37978.07    36946.17    713.43 o 
   0   0   4    14406.26    14862.29    322.61 o 
   2   0   4     3080.82     3194.45    131.71 o 
   4   0   4    40358.43    40964.09    644.51 o 
   6   0   4    56274.98    55959.43    631.40 o 
   8   0   4    11466.48    11065.74    107.80 o 
  10   0   4     6126.20     6317.12     65.84 o 
  12   0   4     8440.27     8391.61    108.12 o 
  14   0   4    12303.67    12271.04    153.45 o 
  16   0   4    10328.91    10411.69    156.80 o 
  18   0   4      168.76      186.62     14.21 o 
  20   0   4     1954.81     1956.56     42.70 o 
  22   0   4     1083.92     1202.00     55.87 o 
 -23   1   4      164.84      178.52     11.65 o 
 -21   1   4       36.39       53.15      7.94 o 
 -19   1   4      123.24      110.74      8.46 o 
 -17   1   4        1.59        2.53      5.36 o 
 -15   1   4      501.97      503.12     11.89 o 
 -13   1   4     3183.12     3132.64     33.18 o 
 -11   1   4     2388.51     2350.34     25.72 o 
  -9   1   4       36.54       30.94      3.30 o 
  -7   1   4     9233.41     9574.55     72.22 o 
  -5   1   4    17434.80    17998.77    133.11 o 
  -3   1   4     9282.55     9613.10     72.97 o 
  -1   1   4        8.49       14.88      2.32 o 
   1   1   4      195.88      198.81      5.67 o 
   3   1   4        6.76       32.37      3.96 o 
   5   1   4    23101.57    24014.13    183.77 o 
   7   1   4    20540.33    21225.00    155.84 o 
   9   1   4     1790.16     1828.70     20.64 o 
  11   1   4      382.06      422.67      9.73 o 
  13   1   4     4582.71     4669.16     42.69 o 
  15   1   4     2468.82     2545.82     28.23 o 
  17   1   4      622.03      589.11     17.95 o 
  19   1   4       80.72       75.56      9.48 o 
  21   1   4        1.58        7.14      7.68 o 
 -22   2   4      302.59      297.85     18.19 o 
 -20   2   4      392.95      346.57     14.19 o 
 -18   2   4      363.16      367.13     13.59 o 
 -16   2   4     1042.77     1021.57     19.97 o 
 -14   2   4     1948.91     1928.28     27.62 o 
 -12   2   4     3438.38     3346.32     34.75 o 
 -10   2   4     1011.26      956.97     15.66 o 
  -8   2   4      585.53      591.38     10.77 o 
  -6   2   4      926.72      937.12     12.21 o 
  -4   2   4    17067.14    17354.02    122.30 o 
  -2   2   4    10086.67    10036.97     69.28 o 
   0   2   4      151.02      199.93      5.17 o 
   2   2   4     2495.94     2485.20     19.42 o 
   4   2   4     9214.34     9340.22     63.47 o 
   6   2   4    10966.56    11115.08     92.51 o 
   8   2   4      980.83     1013.48     16.10 o 
  10   2   4     1955.24     2010.54     25.38 o 
  12   2   4     1349.80     1433.99     21.29 o 
  14   2   4     2389.65     2361.76     29.83 o 
  16   2   4     2493.70     2368.18     37.94 o 
  18   2   4       28.61       39.37      7.29 o 
  20   2   4      481.02      453.72     17.73 o 
 -19   3   4       46.12       35.22     11.16 o 
 -17   3   4       84.91       89.02     12.11 o 
 -15   3   4     2205.83     2292.79     52.48 o 
 -13   3   4     2578.93     2660.13     40.88 o 
 -11   3   4      562.86      561.71     15.12 o 
  -9   3   4       74.19       51.69      6.25 o 
  -7   3   4      852.32      898.79     15.32 o 
  -5   3   4     7543.76     7737.98     61.09 o 
  -3   3   4    12272.51    12408.68     87.99 o 
  -1   3   4     1659.70     1573.84     18.04 o 
   1   3   4      784.73      814.26     12.62 o 
   3   3   4     4584.49     4499.14     45.12 o 
   5   3   4    14007.86    13610.53    122.05 o 
   7   3   4     2854.38     2775.65     40.65 o 
   9   3   4       80.87       76.33      8.59 o 
  11   3   4      269.08      257.56     17.85 o 
  13   3   4     2024.26     2074.04     52.55 o 
  15   3   4     1722.12     1714.75     31.86 o 
  17   3   4      544.01      562.97     19.53 o 
 -12   4   4        4.24        3.77     13.35 o 
 -10   4   4       31.88        5.10     12.78 o 
  -8   4   4        2.28        0.39     12.50 o 
  -6   4   4        2.07       -2.70      9.72 o 
  -4   4   4        7.58       10.32     10.04 o 
  -2   4   4       10.40       18.96      7.57 o 
   0   4   4       64.85       66.28     10.75 o 
   2   4   4      107.23      130.97     10.95 o 
   4   4   4        0.06       -0.55      8.05 o 
   6   4   4        0.28        6.26      9.16 o 
   8   4   4       90.97       71.91     12.32 o 
  10   4   4      464.19      415.04     21.54 o 
 -23   1   5        3.90        3.73      7.02 o 
 -21   1   5     1089.68     1209.13     23.32 o 
 -19   1   5     2439.73     2410.64     33.34 o 
 -17   1   5     9180.13     8809.02     80.59 o 
 -15   1   5     1177.95     1056.88     16.43 o 
 -13   1   5     3853.51     3764.07     38.17 o 
 -11   1   5     5694.69     5340.56     46.08 o 
  -9   1   5    51198.93    51543.01    382.32 o 
  -7   1   5    12454.53    12871.54     95.62 o 
  -5   1   5     5567.16     5842.82     49.23 o 
  -3   1   5     6717.23     6948.85     56.42 o 
  -1   1   5    66080.03    64264.08    455.69 o 
   1   1   5    29474.27    29271.44    224.14 o 
   3   1   5     1470.27     1504.03     16.49 o 
   5   1   5    11795.44    12269.22     96.91 o 
   7   1   5    25547.93    26268.80    201.97 o 
   9   1   5    15151.29    14915.84    113.06 o 
  11   1   5     7914.13     7722.66     63.52 o 
  13   1   5      733.20      797.17     13.74 o 
  15   1   5     2700.40     2832.35     32.38 o 
  17   1   5     3937.26     4032.61     50.55 o 
  19   1   5     4256.21     4147.71     53.25 o 
  21   1   5       72.52       91.04     10.66 o 
 -22   2   5      724.81      780.58     24.75 o 
 -20   2   5     1345.44     1338.06     27.82 o 
 -18   2   5      945.31      925.35     19.88 o 
 -16   2   5        1.20        9.95      7.24 o 
 -14   2   5      582.90      636.21     15.18 o 
 -12   2   5     2987.29     2931.42     35.39 o 
 -10   2   5     8165.58     8165.13     70.16 o 
  -8   2   5     7129.79     7133.82     53.50 o 
  -6   2   5     1500.08     1484.57     16.90 o 
  -4   2   5     2598.04     2642.03     23.84 o 
  -2   2   5    17455.41    17355.81    119.03 o 
   0   2   5    25191.30    24934.86    192.42 o 
   2   2   5    10948.63    10668.66     78.23 o 
   4   2   5      343.91      363.91      7.79 o 
   6   2   5     2262.81     2229.05     26.53 o 
   8   2   5    11059.80    10950.55     92.64 o 
  10   2   5     9116.49     8937.00     78.75 o 
  12   2   5     2093.97     2083.32     26.81 o 
  14   2   5       40.74       36.65      6.29 o 
  16   2   5     1200.33     1211.69     21.24 o 
  18   2   5     1276.31     1321.12     24.48 o 
  20   2   5      910.87      895.64     29.46 o 
 -19   3   5       20.80       12.62     10.49 o 
 -17   3   5      137.62      138.61     13.66 o 
 -15   3   5        1.67        5.95      8.96 o 
 -13   3   5      140.24      134.84     10.46 o 
 -11   3   5        0.50       10.00      7.11 o 
  -9   3   5      615.95      606.17     17.59 o 
  -7   3   5      461.26      465.28     12.99 o 
  -5   3   5      203.07      217.97      7.66 o 
  -3   3   5      500.81      510.74     10.47 o 
  -1   3   5      947.53      928.90     13.50 o 
   1   3   5      446.95      446.56     10.77 o 
   3   3   5        1.74        6.98      5.20 o 
   5   3   5      318.89      423.19     13.36 o 
   7   3   5      542.11      534.67     15.94 o 
   9   3   5      453.75      428.26     14.94 o 
  11   3   5       42.35       47.78      8.49 o 
  13   3   5      307.45      312.84     14.81 o 
  15   3   5      402.76      415.56     19.02 o 
  17   3   5      243.86      245.38     16.15 o 
 -12   4   5      390.65      408.29     27.89 o 
 -10   4   5     1084.05     1137.09     41.10 o 
  -8   4   5      559.39      547.88     32.48 o 
  -6   4   5      112.21      107.77     14.74 o 
  -4   4   5       67.34       81.69     13.31 o 
  -2   4   5     1160.43     1209.58     30.74 o 
   0   4   5     1831.59     1860.00     32.10 o 
   2   4   5      719.37      694.75     19.68 o 
   4   4   5        3.16       -7.30      7.89 o 
   6   4   5      800.65      774.74     25.69 o 
   8   4   5     1828.20     1715.45     43.76 o 
  10   4   5      668.61      613.96     27.04 o 
 -24   0   6     1006.59     1036.61     50.39 o 
 -22   0   6      886.28      839.46     29.41 o 
 -20   0   6       67.22       58.17     10.14 o 
 -18   0   6        4.89       15.38     10.38 o 
 -16   0   6     4838.34     4844.43    136.41 o 
 -14   0   6    33667.90    33153.15    351.23 o 
 -12   0   6     2524.87     2252.89     31.25 o 
 -10   0   6     4223.18     4071.03     52.37 o 
  -8   0   6     7681.28     6779.47     73.67 o 
  -6   0   6    96263.93    88054.39   1080.42 o 
  -4   0   6    17006.70    17391.77    191.83 o 
  -2   0   6      251.16      158.65      8.36 o 
   0   0   6    10749.56    11434.97    165.31 o 
   2   0   6    53397.47    51842.24    641.17 o 
   4   0   6    57113.91    56611.20    573.37 o 
   6   0   6    27852.86    28951.42    296.02 o 
   8   0   6    13347.68    14119.93    207.01 o 
  10   0   6    28639.62    30133.17    283.31 o 
  12   0   6    14395.53    14574.83    178.09 o 
  14   0   6     9773.87     9715.38    153.31 o 
  16   0   6        4.98        6.32      7.31 o 
  18   0   6      613.42      724.91     28.44 o 
  20   0   6     2518.98     2595.57     51.66 o 
  22   0   6     2700.65     2736.42     55.85 o 
 -23   1   6      308.25      325.34     15.48 o 
 -21   1   6        0.40        9.29      6.65 o 
 -19   1   6      395.39      443.36     13.78 o 
 -17   1   6     3082.87     3058.31     35.06 o 
 -15   1   6     6071.00     6052.32     57.50 o 
 -13   1   6      411.98      417.31     10.17 o 
 -11   1   6     1673.08     1772.54     19.74 o 
  -9   1   6     6783.86     6984.27     55.06 o 
  -7   1   6     6746.06     6937.98     52.16 o 
  -5   1   6     4673.45     4523.03     41.95 o 
  -3   1   6     6687.32     6908.19     62.79 o 
  -1   1   6       14.93       16.37      3.01 o 
   1   1   6     4669.95     4745.19     41.09 o 
   3   1   6    17045.66    16708.56    117.20 o 
   5   1   6    18154.36    18276.99    141.91 o 
   7   1   6      316.70      319.55      8.08 o 
   9   1   6      913.50      910.56     13.32 o 
  11   1   6     1567.91     1449.93     18.41 o 
  13   1   6     1700.78     1707.82     21.31 o 
  15   1   6      792.08      799.85     18.57 o 
  17   1   6       35.09       42.75      8.09 o 
  19   1   6       68.49       78.53      9.84 o 
  21   1   6      173.52      206.30     13.42 o 
 -22   2   6      442.62      431.34     19.79 o 
 -20   2   6       43.21       63.43      9.47 o 
 -18   2   6      361.39      390.24     15.36 o 
 -16   2   6     1539.33     1484.31     29.39 o 
 -14   2   6     4958.63     4833.21     58.25 o 
 -12   2   6       74.72       48.38      7.05 o 
 -10   2   6      467.70      470.24     13.54 o 
  -8   2   6     1050.96     1059.64     14.85 o 
  -6   2   6    20232.85    20707.07    166.16 o 
  -4   2   6     9254.16     9259.39     71.01 o 
  -2   2   6      644.89      697.56     10.56 o 
   0   2   6    10088.29    10120.54     89.53 o 
   2   2   6    13618.57    13444.68    103.08 o 
   4   2   6     3558.12     3343.87     31.32 o 
   6   2   6      848.82      853.14     14.16 o 
   8   2   6     2144.98     2176.18     26.19 o 
  10   2   6     3164.17     3152.97     34.74 o 
  12   2   6     2098.24     2047.91     26.87 o 
  14   2   6     1495.25     1486.41     23.05 o 
  16   2   6       61.16       76.88      8.00 o 
  18   2   6      734.40      738.42     20.77 o 
  20   2   6      983.25     1045.27     25.24 o 
 -19   3   6      158.91      198.82     16.85 o 
 -17   3   6      743.03      762.53     24.71 o 
 -15   3   6     2077.14     2218.93     36.74 o 
 -13   3   6      424.44      423.36     15.69 o 
 -11   3   6       30.23       24.00      7.89 o 
  -9   3   6      774.21      829.61     20.53 o 
  -7   3   6     4877.71     5052.71     56.87 o 
  -5   3   6     5786.21     5732.36     54.35 o 
  -3   3   6     2916.24     2806.69     29.33 o 
  -1   3   6      499.16      506.07     10.84 o 
   1   3   6     2873.96     2898.95     31.20 o 
   3   3   6     4610.49     4564.52     46.45 o 
   5   3   6     6485.39     6264.91     64.04 o 
   7   3   6      698.99      669.55     17.63 o 
   9   3   6      444.59      425.68     15.18 o 
  11   3   6     2153.60     2069.55     40.42 o 
  13   3   6     3488.95     3212.85     45.97 o 
  15   3   6     1188.32     1101.21     25.57 o 
  17   3   6       44.44       45.88     14.43 o 
 -12   4   6        2.63        9.07     14.57 o 
 -10   4   6       27.31       18.64     11.70 o 
  -8   4   6      163.93      170.13     15.08 o 
  -6   4   6      136.95      158.54     14.58 o 
  -4   4   6        1.55       -0.58     10.19 o 
  -2   4   6        0.49        7.02      6.72 o 
   0   4   6       72.42       74.26     10.32 o 
   2   4   6       63.99       91.70     10.89 o 
   4   4   6        8.30       -0.12      8.89 o 
   6   4   6        4.73        3.08      9.33 o 
   8   4   6       26.49       22.42     10.63 o 
  10   4   6       50.31       30.60     11.75 o 
 -23   1   7      435.72      455.17     17.17 o 
 -21   1   7     2507.69     2491.28     38.51 o 
 -19   1   7      942.17      868.86     17.14 o 
 -17   1   7       88.18       58.98      6.46 o 
 -15   1   7       69.66       86.51      6.40 o 
 -13   1   7     6834.63     6741.27     61.32 o 
 -11   1   7    22280.57    21429.31    192.38 o 
  -9   1   7     2843.36     2667.25     24.41 o 
  -7   1   7       52.39       54.23      4.83 o 
  -5   1   7    13135.40    13144.84    103.53 o 
  -3   1   7    74807.39    73733.91    577.64 o 
  -1   1   7    25972.55    25978.69    198.78 o 
   1   1   7      991.97     1004.78     15.41 o 
   3   1   7    14926.21    15609.29    110.10 o 
   5   1   7    31816.64    32217.13    232.54 o 
   7   1   7    22393.79    22245.26    172.89 o 
   9   1   7    11052.51    11208.24     92.31 o 
  11   1   7     1147.41     1281.35     19.03 o 
  13   1   7     5109.07     5233.94     50.84 o 
  15   1   7     6019.12     6197.99     68.80 o 
  17   1   7     3670.26     3739.83     48.58 o 
  19   1   7      139.00      154.32     11.89 o 
  21   1   7      157.27      197.29     13.58 o 
 -22   2   7      993.69     1053.97     25.73 o 
 -20   2   7     1635.21     1646.59     31.19 o 
 -18   2   7      224.01      185.15     11.70 o 
 -16   2   7        0.71        2.89      6.32 o 
 -14   2   7     4706.74     4755.75     57.59 o 
 -12   2   7    11547.25    11656.00    119.11 o 
 -10   2   7     4389.79     4235.90     50.50 o 
  -8   2   7      851.90      779.85     13.43 o 
  -6   2   7     3153.18     3376.16     31.94 o 
  -4   2   7     6384.57     6374.81     51.23 o 
  -2   2   7    12960.66    12316.52     96.34 o 
   0   2   7    13754.12    13673.98    118.21 o 
   2   2   7       13.69       28.58      4.17 o 
   4   2   7      607.20      602.88     10.69 o 
   6   2   7     6762.93     6525.06     67.78 o 
   8   2   7    11130.09    10741.53     98.95 o 
  10   2   7     1238.87     1172.34     18.76 o 
  12   2   7        1.28        7.36      5.11 o 
  14   2   7     1025.42     1001.44     18.85 o 
  16   2   7     2335.58     2277.58     31.16 o 
  18   2   7     1436.30     1413.43     28.36 o 
  20   2   7       63.35       63.76     10.41 o 
 -19   3   7      261.65      251.40     24.18 o 
 -17   3   7       69.00       62.10     10.03 o 
 -15   3   7        1.00       12.34      7.76 o 
 -13   3   7      533.73      523.77     18.58 o 
 -11   3   7     1113.56     1104.81     25.89 o 
  -9   3   7       14.08       29.08      9.44 o 
  -7   3   7       14.87       26.50      6.63 o 
  -5   3   7       11.79       14.58      5.11 o 
  -3   3   7      734.58      705.38     14.51 o 
  -1   3   7      297.73      288.47      9.19 o 
   1   3   7       87.37       83.05      6.64 o 
   3   3   7      198.13      219.86      9.68 o 
   5   3   7      851.37      878.10     20.92 o 
   7   3   7      270.94      255.25     16.32 o 
   9   3   7        0.06       -0.75      6.36 o 
  11   3   7      516.96      521.73     17.48 o 
  13   3   7      472.33      494.92     17.87 o 
  15   3   7      109.02      124.68     12.78 o 
 -12   4   7      685.30      740.97     31.41 o 
 -10   4   7      250.70      250.51     16.80 o 
  -8   4   7       75.02       56.43     10.57 o 
  -6   4   7      315.66      305.87     16.20 o 
  -4   4   7      881.58      989.30     20.79 o 
  -2   4   7     1378.00     1462.87     31.01 o 
   0   4   7      524.92      487.81     15.57 o 
   2   4   7      360.69      407.13     14.98 o 
   4   4   7      299.14      323.40     18.24 o 
   6   4   7      782.60      816.52     24.13 o 
   8   4   7     1373.12     1281.90     42.71 o 
  10   4   7       20.31        9.50     13.04 o 
 -24   0   8      193.34      146.41     17.44 o 
 -22   0   8      188.46      133.03     15.23 o 
 -20   0   8     3284.12     3287.03     62.69 o 
 -18   0   8     7630.11     7335.34    110.85 o 
 -16   0   8     2507.12     2378.91     39.53 o 
 -14   0   8      119.12       86.03      7.70 o 
 -12   0   8     6268.90     6344.36     72.75 o 
 -10   0   8    18098.23    17691.54    184.18 o 
  -8   0   8    18652.40    16872.47    174.55 o 
  -6   0   8     9137.36     8447.40     89.55 o 
  -4   0   8     6674.65     7004.19     72.47 o 
  -2   0   8    25469.37    26989.77    227.40 o 
   0   0   8   161615.28   149473.23   2358.38 o 
   2   0   8    57617.17    57476.48   1355.65 o 
   4   0   8     7736.30     7642.07     96.90 o 
   6   0   8    10287.04    10885.20    117.43 o 
   8   0   8    35125.86    35581.27    542.62 o 
  10   0   8    19966.15    19630.25    207.24 o 
  12   0   8     9071.61     8830.58    115.02 o 
  14   0   8      139.19      130.19     13.80 o 
  16   0   8     1026.96     1104.24     29.05 o 
  18   0   8     3824.71     4039.39     67.76 o 
  20   0   8     2707.97     2882.64     59.33 o 
 -23   1   8       76.35       78.12     10.90 o 
 -21   1   8        2.25       10.86      7.42 o 
 -19   1   8      939.86     1007.10     19.81 o 
 -17   1   8     2039.86     1994.27     26.16 o 
 -15   1   8     1632.04     1626.03     22.03 o 
 -13   1   8      556.22      512.89     10.47 o 
 -11   1   8     1747.91     1738.56     23.39 o 
  -9   1   8     4466.56     4391.24     38.45 o 
  -7   1   8     7298.69     7188.78     56.32 o 
  -5   1   8     8499.69     9047.81     73.47 o 
  -3   1   8       97.13      137.02      4.84 o 
  -1   1   8      245.18      212.28      5.80 o 
   1   1   8    11912.99    11540.94     87.59 o 
   3   1   8     9587.39     9863.76     71.87 o 
   5   1   8      347.34      370.69      7.26 o 
   7   1   8        4.55       12.36      3.28 o 
   9   1   8     1826.03     1828.13     23.90 o 
  11   1   8     2374.88     2373.23     27.90 o 
  13   1   8      906.55      905.11     16.48 o 
  15   1   8      237.60      254.55     13.46 o 
  17   1   8      183.61      176.32     11.60 o 
  19   1   8      529.86      507.43     17.38 o 
  21   1   8      667.78      709.35     21.19 o 
 -22   2   8      128.25       97.57     12.48 o 
 -20   2   8      130.25      150.66     11.76 o 
 -18   2   8      630.48      637.28     18.45 o 
 -16   2   8      883.28      857.43     20.21 o 
 -14   2   8     2595.29     2438.27     39.84 o 
 -12   2   8      107.47      116.42      8.76 o 
 -10   2   8     4706.66     4655.30     44.58 o 
  -8   2   8    10198.00    10084.87     90.73 o 
  -6   2   8     2833.19     2789.50     29.29 o 
  -4   2   8      307.76      350.21      9.29 o 
  -2   2   8     3343.88     3240.45     32.58 o 
   0   2   8    10243.30    10362.77     92.18 o 
   2   2   8     2553.82     2637.72     28.31 o 
   4   2   8     2927.92     2823.60     32.73 o 
   6   2   8       20.98       52.24      6.20 o 
   8   2   8     5327.97     5437.50     56.39 o 
  10   2   8     6207.24     6267.27     64.19 o 
  12   2   8     1537.85     1504.77     24.88 o 
  14   2   8      249.60      271.52     12.38 o 
  16   2   8     1079.50     1100.62     22.63 o 
  18   2   8     1144.04     1160.86     28.81 o 
 -19   3   8      990.33     1022.57     29.59 o 
 -17   3   8     1182.66     1277.30     42.93 o 
 -15   3   8      623.60      598.07     20.32 o 
 -13   3   8      121.87       92.15     10.75 o 
 -11   3   8     2326.71     2440.75     64.38 o 
  -9   3   8     4796.74     4884.68     57.71 o 
  -7   3   8     4161.73     4105.52     45.67 o 
  -5   3   8      580.58      544.53     13.07 o 
  -3   3   8     1859.04     1910.07     25.27 o 
  -1   3   8     2008.81     1996.80     25.99 o 
   1   3   8     5318.79     5263.14     56.98 o 
   3   3   8     2390.91     2330.02     31.23 o 
   5   3   8       32.87       45.22      7.04 o 
   7   3   8       68.33      102.96     11.48 o 
   9   3   8     2715.16     2538.42     43.44 o 
  11   3   8     2940.42     2758.78     43.30 o 
  13   3   8      404.71      388.48     16.65 o 
  15   3   8        7.23        7.72      8.39 o 
 -12   4   8        0.95        4.72     11.86 o 
 -10   4   8       12.00        1.73      9.44 o 
  -8   4   8       25.99       32.93     10.07 o 
  -6   4   8      152.34      162.90     10.84 o 
  -4   4   8        1.47       10.97      6.62 o 
  -2   4   8       24.10       19.86      6.78 o 
   0   4   8        8.46       18.86      6.55 o 
   2   4   8      574.06      595.18     18.43 o 
   4   4   8      300.05      331.68     17.29 o 
   6   4   8      128.47      130.28     18.91 o 
   8   4   8        3.91       13.16      9.41 o 
 -23   1   9      710.06      716.15     29.24 o 
 -21   1   9      892.91      788.92     25.55 o 
 -19   1   9      439.85      368.28     12.85 o 
 -17   1   9     3684.97     3649.16     42.81 o 
 -15   1   9     5085.70     4968.32     52.63 o 
 -13   1   9     7855.40     7805.42     65.66 o 
 -11   1   9     4972.25     4805.23     42.64 o 
  -9   1   9     2410.49     2520.07     24.79 o 
  -7   1   9    18416.11    18410.44    135.23 o 
  -5   1   9    30791.67    30114.20    230.10 o 
  -3   1   9    13352.57    13363.76    103.30 o 
  -1   1   9    11407.77    12074.10    100.63 o 
   1   1   9     6385.78     6272.92     53.53 o 
   3   1   9    50391.92    51270.70    367.40 o 
   5   1   9    18978.09    18610.48    146.86 o 
   7   1   9    13886.71    13487.66    116.86 o 
   9   1   9        2.74       13.49      5.14 o 
  11   1   9     8654.81     8991.62     83.75 o 
  13   1   9     8690.35     8640.02     77.44 o 
  15   1   9     4332.06     4189.76     53.03 o 
  17   1   9      133.31      144.80     10.88 o 
  19   1   9      354.27      394.45     16.54 o 
 -22   2   9      519.11      540.14     19.09 o 
 -20   2   9      314.45      292.01     14.71 o 
 -18   2   9        1.92       -0.84      6.59 o 
 -16   2   9      945.54     1000.91     22.04 o 
 -14   2   9     3004.47     3114.24     42.56 o 
 -12   2   9     4634.92     4572.99     55.04 o 
 -10   2   9     1541.49     1473.83     20.54 o 
  -8   2   9      951.07     1021.96     15.80 o 
  -6   2   9     5608.79     5641.96     55.19 o 
  -4   2   9    13631.73    13549.17    110.78 o 
  -2   2   9     3195.69     3050.28     31.37 o 
   0   2   9      320.67      422.15     11.80 o 
   2   2   9     1296.57     1257.95     18.81 o 
   4   2   9     7056.77     6873.74     66.11 o 
   6   2   9     3413.58     3326.10     45.04 o 
   8   2   9      821.48      757.84     19.12 o 
  10   2   9       20.03       20.22      5.85 o 
  12   2   9     2312.64     2276.16     32.35 o 
  14   2   9     2121.31     2036.22     31.03 o 
  16   2   9     1205.94     1114.78     23.04 o 
  18   2   9       88.02       88.12     11.82 o 
 -17   3   9        1.75        5.82      8.95 o 
 -15   3   9        2.99       -1.00      9.57 o 
 -13   3   9       23.97       14.95      8.26 o 
 -11   3   9      789.17      754.06     19.69 o 
  -9   3   9      156.57      185.72     10.73 o 
  -7   3   9      357.67      387.95     11.80 o 
  -5   3   9      249.10      262.64     10.01 o 
  -3   3   9       16.98       17.43      5.95 o 
  -1   3   9       14.66       19.84      5.43 o 
   1   3   9     1008.20     1060.79     21.12 o 
   3   3   9      575.56      596.65     14.94 o 
   5   3   9      154.99      158.70      9.63 o 
   7   3   9      100.50      136.05     10.60 o 
   9   3   9      286.73      309.51     14.66 o 
  11   3   9      467.65      482.22     17.54 o 
  13   3   9      146.73      152.44     12.36 o 
  15   3   9       19.10       30.88      9.33 o 
 -10   4   9        6.54        0.71      8.89 o 
  -8   4   9      433.26      501.83     16.16 o 
  -6   4   9      877.66      941.47     20.94 o 
  -4   4   9     1620.29     1633.40     24.76 o 
  -2   4   9      399.93      391.85     15.56 o 
   0   4   9       67.60       72.17      8.23 o 
   2   4   9      753.57      783.52     17.63 o 
   4   4   9     2503.04     2445.52     65.18 o 
   6   4   9      715.82      724.27     25.81 o 
   8   4   9        0.74        9.63      9.83 o 
 -24   0  10       34.10       22.52     11.71 o 
 -22   0  10     2116.30     2225.05     50.43 o 
 -20   0  10     2722.81     2682.87     77.33 o 
 -18   0  10     4645.45     4398.97     75.74 o 
 -16   0  10      514.40      438.15     15.22 o 
 -14   0  10     3845.24     3786.26     53.28 o 
 -12   0  10     9798.64     9649.64    115.32 o 
 -10   0  10    44143.96    43380.27    439.94 o 
  -8   0  10    22255.65    21981.50    225.53 o 
  -6   0  10      239.69      287.55      7.59 o 
  -4   0  10    23813.75    24367.78    225.00 o 
  -2   0  10    88773.91    84869.75    750.66 o 
   0   0  10    35807.24    35886.46    320.85 o 
   2   0  10    28139.96    30262.48    580.43 o 
   4   0  10     1690.16     1764.77     35.89 o 
   6   0  10    20203.71    21581.27    360.75 o 
   8   0  10    20187.61    19822.70    209.13 o 
  10   0  10    26401.80    26142.97    307.17 o 
  12   0  10      633.07      600.95     28.69 o 
  14   0  10     2570.15     2808.90     49.84 o 
  16   0  10     5159.51     5372.34     82.13 o 
  18   0  10     4996.14     5035.67    144.84 o 
  20   0  10      373.40      389.23     34.64 o 
 -23   1  10       35.50       55.46     10.28 o 
 -21   1  10      458.10      463.24     17.33 o 
 -19   1  10      770.63      753.98     18.45 o 
 -17   1  10       10.14       18.18      5.84 o 
 -15   1  10       33.70       41.09      6.07 o 
 -13   1  10       15.37       20.16      4.41 o 
 -11   1  10      442.63      433.68      9.93 o 
  -9   1  10     1606.59     1485.20     17.79 o 
  -7   1  10     1947.97     1964.09     27.43 o 
  -5   1  10      188.98      233.26      6.52 o 
  -3   1  10     4065.69     4035.20     35.76 o 
  -1   1  10     9580.40     9289.82     73.94 o 
   1   1  10      622.42      537.15     10.19 o 
   3   1  10     1441.27     1485.98     16.51 o 
   5   1  10     1210.27     1220.87     16.28 o 
   7   1  10      902.66      870.31     15.15 o 
   9   1  10      472.99      476.65     11.85 o 
  11   1  10      677.73      652.69     14.69 o 
  13   1  10      129.75      131.56      8.73 o 
  15   1  10      282.35      303.24     17.04 o 
  17   1  10      526.39      521.71     17.04 o 
  19   1  10      491.78      505.03     18.32 o 
 -22   2  10      159.90      197.39     13.63 o 
 -20   2  10      293.91      303.19     15.01 o 
 -18   2  10     1184.86     1100.13     24.19 o 
 -16   2  10      373.04      308.74     13.39 o 
 -14   2  10      890.42      903.36     20.29 o 
 -12   2  10     1485.34     1443.65     25.31 o 
 -10   2  10     3430.82     3465.72     36.07 o 
  -8   2  10      683.51      674.30     14.47 o 
  -6   2  10      263.25      309.63      9.91 o 
  -4   2  10     2196.20     2153.50     25.33 o 
  -2   2  10     3993.51     3822.26     39.76 o 
   0   2  10     2193.68     2229.26     24.18 o 
   2   2  10     1686.23     1698.53     21.69 o 
   4   2  10     2266.15     2279.30     31.22 o 
   6   2  10     5349.05     5320.98     64.88 o 
   8   2  10     2011.48     1985.91     32.96 o 
  10   2  10     1105.84     1070.21     20.39 o 
  12   2  10      537.30      563.83     15.88 o 
  14   2  10     1152.67     1145.01     22.82 o 
  16   2  10      755.58      765.00     20.65 o 
  18   2  10      408.76      416.68     19.52 o 
 -17   3  10      470.77      496.40     20.32 o 
 -15   3  10      106.59       70.81     10.84 o 
 -13   3  10      172.13      197.29     22.13 o 
 -11   3  10     3700.74     3663.28     46.97 o 
  -9   3  10     3951.24     3901.02     66.59 o 
  -7   3  10      474.73      414.97     12.29 o 
  -5   3  10      135.73      166.36      8.85 o 
  -3   3  10     2511.16     2553.68     31.19 o 
  -1   3  10     7064.93     7096.96     69.10 o 
   1   3  10     3545.88     3518.67     41.13 o 
   3   3  10      135.78      124.13      9.41 o 
   5   3  10     1349.62     1308.62     23.27 o 
   7   3  10     5129.90     4977.61     78.83 o 
   9   3  10     3039.04     2844.04     42.41 o 
  11   3  10      626.95      545.87     18.23 o 
  13   3  10      118.73      139.22     12.37 o 
 -10   4  10       82.57       97.69     10.01 o 
  -8   4  10       82.61       65.64      9.24 o 
  -6   4  10       10.37       16.15      7.41 o 
  -4   4  10       46.72       46.17      7.40 o 
  -2   4  10        4.62       -1.19      6.09 o 
   0   4  10       21.89       37.85      7.58 o 
   2   4  10      202.48      237.83     11.71 o 
   4   4  10      546.42      553.65     19.13 o 
   6   4  10       43.76       48.02     11.28 o 
 -23   1  11      731.20      712.51     25.69 o 
 -21   1  11      119.09      108.55     10.95 o 
 -19   1  11     1052.10     1083.66     22.20 o 
 -17   1  11     4339.12     4296.09     51.48 o 
 -15   1  11     8200.44     8088.97     78.92 o 
 -13   1  11     1151.23     1080.85     16.64 o 
 -11   1  11      155.45      170.23      9.81 o 
  -9   1  11     8053.93     8019.47     67.47 o 
  -7   1  11    40902.41    40844.99    332.89 o 
  -5   1  11    10783.78    10927.05     88.45 o 
  -3   1  11     1243.44     1191.34     14.65 o 
  -1   1  11     3758.05     3776.61     30.75 o 
   1   1  11    21170.91    20602.63    144.81 o 
   3   1  11    21004.19    20477.71    151.51 o 
   5   1  11     9523.23     9632.08     81.34 o 
   7   1  11      849.90      905.44     15.65 o 
   9   1  11     1687.79     1840.68     24.93 o 
  11   1  11     7296.52     7182.01     70.63 o 
  13   1  11     8443.51     8186.29    112.52 o 
  15   1  11        1.01       25.16      7.33 o 
  17   1  11      341.57      396.95     15.97 o 
  19   1  11     1014.91     1085.80     30.34 o 
 -22   2  11        6.62       24.63      9.55 o 
 -20   2  11       16.93        4.91      7.41 o 
 -18   2  11      506.80      529.84     17.22 o 
 -16   2  11     2443.78     2555.52     38.54 o 
 -14   2  11      282.33      297.01     12.88 o 
 -12   2  11      231.69      208.81     10.87 o 
 -10   2  11      184.56      230.69      9.37 o 
  -8   2  11     4862.16     4901.41     50.28 o 
  -6   2  11     4032.85     3953.75     42.31 o 
  -4   2  11     2200.94     2211.55     26.12 o 
  -2   2  11       28.58       29.81      4.79 o 
   0   2  11     2738.82     2738.74     29.86 o 
   2   2  11    11838.64    11535.86     97.25 o 
   4   2  11     8512.72     8138.62     82.96 o 
   6   2  11      178.24      169.37     10.47 o 
   8   2  11     1112.81     1134.09     24.15 o 
  10   2  11     3777.72     3688.60     51.85 o 
  12   2  11     3331.31     3182.74     44.53 o 
  14   2  11     1023.54      990.93     21.43 o 
  16   2  11        7.17       18.79      9.11 o 
 -17   3  11        0.11        3.13      9.06 o 
 -15   3  11      108.08      101.70     11.87 o 
 -13   3  11       37.53       40.66      9.36 o 
 -11   3  11       29.12       35.81      7.46 o 
  -9   3  11       41.52       57.89      7.97 o 
  -7   3  11      209.40      219.31      9.90 o 
  -5   3  11        0.28       -0.25      5.30 o 
  -3   3  11      205.95      233.89     10.13 o 
  -1   3  11      335.08      364.41     11.75 o 
   1   3  11      710.15      697.80     16.37 o 
   3   3  11      479.86      480.98     15.26 o 
   5   3  11      166.60      205.47     12.65 o 
   7   3  11     1938.96     1726.65     31.22 o 
   9   3  11      734.91      703.60     20.11 o 
  11   3  11      294.86      297.99     15.07 o 
  13   3  11        0.09       17.15      8.79 o 
 -10   4  11        0.45       -3.80      6.94 o 
  -8   4  11     1104.73     1156.09     23.93 o 
  -6   4  11     1261.25     1294.93     25.07 o 
  -4   4  11      305.07      266.16     11.78 o 
  -2   4  11       14.37       22.53      7.84 o 
   0   4  11      523.68      534.46     15.66 o 
   2   4  11     1383.84     1449.15     24.59 o 
   4   4  11      888.35      862.12     21.36 o 
   6   4  11       34.44       29.91     10.62 o 
 -24   0  12      631.89      596.16     29.73 o 
 -22   0  12     1735.76     1627.26     63.57 o 
 -20   0  12     2092.50     2070.73     49.37 o 
 -18   0  12      529.10      494.69     17.43 o 
 -16   0  12      524.66      515.13     17.04 o 
 -14   0  12     8782.21     8523.88    105.64 o 
 -12   0  12    24245.95    23596.53    266.17 o 
 -10   0  12     7372.00     7522.05     91.92 o 
  -8   0  12     1654.41     2003.73     31.03 o 
  -6   0  12     7576.53     7330.25     75.05 o 
  -4   0  12    61002.23    62447.79    522.31 o 
  -2   0  12    22191.23    22501.44    273.63 o 
   0   0  12     1376.99     1169.59     21.35 o 
   2   0  12      519.71      502.81     18.92 o 
   4   0  12     6142.98     6180.91    137.98 o 
   6   0  12    20755.94    20733.59    325.38 o 
   8   0  12     8408.08     8124.46     93.61 o 
  10   0  12       24.19       56.47     14.33 o 
  12   0  12        8.04       29.23      8.22 o 
  14   0  12     4687.24     4842.94     89.06 o 
  16   0  12     5430.15     5332.78    186.66 o 
  18   0  12      131.38      123.86     17.70 o 
 -23   1  12      254.78      261.79     18.39 o 
 -21   1  12      114.63      129.29     11.18 o 
 -19   1  12       11.02        7.92      6.91 o 
 -17   1  12      172.72      171.77     11.15 o 
 -15   1  12       62.92       94.01      8.66 o 
 -13   1  12     1431.89     1471.25     22.04 o 
 -11   1  12     1708.59     1667.00     23.14 o 
  -9   1  12     1405.64     1330.39     18.59 o 
  -7   1  12     1440.49     1426.27     19.20 o 
  -5   1  12     6711.91     6734.87     57.66 o 
  -3   1  12     4848.74     4774.30     41.94 o 
  -1   1  12     1471.23     1531.11     16.32 o 
   1   1  12       12.38       17.19      3.30 o 
   3   1  12       57.35       73.78      4.38 o 
   5   1  12     5188.26     5070.51     46.65 o 
   7   1  12     7769.24     7573.91     71.29 o 
   9   1  12     1484.37     1423.76     21.60 o 
  11   1  12       35.40       65.17      6.82 o 
  13   1  12     1782.96     1812.92     29.75 o 
  15   1  12     1619.96     1559.99     28.21 o 
  17   1  12      440.66      443.66     16.81 o 
  19   1  12       24.28       33.35      9.31 o 
 -20   2  12      644.57      651.77     21.43 o 
 -18   2  12      323.95      303.90     14.39 o 
 -16   2  12       67.72       87.72      9.26 o 
 -14   2  12     1709.30     1687.23     29.05 o 
 -12   2  12     3570.39     3374.05     49.29 o 
 -10   2  12      416.32      415.65     15.10 o 
  -8   2  12        1.20        1.05      4.48 o 
  -6   2  12     1256.11     1287.18     19.03 o 
  -4   2  12     9705.95     9529.14     82.12 o 
  -2   2  12     3853.88     3787.36     40.35 o 
   0   2  12      165.67      162.06      7.43 o 
   2   2  12     1063.83     1050.31     17.89 o 
   4   2  12     5554.94     5400.03     59.92 o 
   6   2  12     7975.11     7734.49     88.90 o 
   8   2  12      548.82      576.54     17.80 o 
  10   2  12     1458.40     1497.76     39.19 o 
  12   2  12      712.10      721.71     19.58 o 
  14   2  12     1999.71     1977.16     34.25 o 
  16   2  12     1010.72      969.30     29.58 o 
 -17   3  12       13.57        5.12      9.00 o 
 -15   3  12      830.98      906.96     25.72 o 
 -13   3  12     1491.52     1525.43     37.84 o 
 -11   3  12      151.26      167.16     10.90 o 
  -9   3  12      341.83      323.72     12.61 o 
  -7   3  12       72.30       87.82      7.65 o 
  -5   3  12     1398.49     1429.45     26.52 o 
  -3   3  12     3444.68     3523.60     39.72 o 
  -1   3  12     2985.12     2961.63     34.68 o 
   1   3  12       54.13       35.76      6.78 o 
   3   3  12      519.17      576.17     22.02 o 
   5   3  12     4255.27     4062.01     55.65 o 
   7   3  12     3655.45     3397.67     65.46 o 
   9   3  12      309.54      311.23     15.27 o 
  11   3  12        0.90        5.88      7.74 o 
  13   3  12      576.22      563.93     20.08 o 
  -8   4  12       22.47       40.14     10.39 o 
  -6   4  12        1.86        4.37      7.33 o 
  -4   4  12       12.97       19.82      7.03 o 
  -2   4  12      260.61      267.89     12.44 o 
   0   4  12      248.85      275.62     12.51 o 
   2   4  12       21.42       34.80      8.08 o 
   4   4  12       11.16       10.82      8.00 o 
 -23   1  13       18.29       23.00     10.35 o 
 -21   1  13      169.52      210.21     16.35 o 
 -19   1  13     1907.01     1901.85     34.36 o 
 -17   1  13     4447.48     4408.25     67.42 o 
 -15   1  13     1306.86     1238.67     22.26 o 
 -13   1  13        4.44        6.80      4.93 o 
 -11   1  13     3394.59     3326.16     40.37 o 
  -9   1  13    22682.44    22497.03    183.95 o 
  -7   1  13     7813.77     7932.98     70.37 o 
  -5   1  13      673.03      725.12     11.78 o 
  -3   1  13      750.76      660.33     12.34 o 
  -1   1  13    22435.99    22736.37    175.26 o 
   1   1  13    19116.23    18843.43    141.93 o 
   3   1  13     2429.80     2227.11     24.85 o 
   5   1  13      775.01      750.38     14.00 o 
   7   1  13     4880.99     4940.55     50.47 o 
   9   1  13     9544.39     9210.02     85.90 o 
  11   1  13     2905.08     2809.40     35.09 o 
  13   1  13       21.93       54.89      8.01 o 
  15   1  13      264.73      375.56     15.05 o 
  17   1  13     1653.26     1786.62     39.59 o 
 -20   2  13      806.78      902.20     25.12 o 
 -18   2  13      788.69      862.57     21.78 o 
 -16   2  13      107.39      159.36     14.88 o 
 -14   2  13        2.81        4.74      7.09 o 
 -12   2  13     1101.36     1135.85     22.81 o 
 -10   2  13     1928.16     1959.03     26.94 o 
  -8   2  13     3831.07     3797.30     42.11 o 
  -6   2  13     2012.59     1991.01     25.14 o 
  -4   2  13      609.29      629.26     13.77 o 
  -2   2  13     1898.80     1868.78     25.06 o 
   0   2  13     9110.11     8775.99     75.99 o 
   2   2  13     6692.29     6523.79     63.49 o 
   4   2  13      766.68      725.46     18.47 o 
   6   2  13        4.16        3.85      5.87 o 
   8   2  13     3686.51     3599.51     50.91 o 
  10   2  13     5158.61     4792.05     63.89 o 
  12   2  13     2324.83     2223.61     44.42 o 
  14   2  13      244.44      235.46     13.68 o 
  16   2  13      440.32      446.73     22.47 o 
 -17   3  13       33.20       29.56     15.82 o 
 -15   3  13        9.11       16.18      9.08 o 
 -13   3  13       21.47       18.07      8.88 o 
 -11   3  13       36.50       16.49      7.14 o 
  -9   3  13      262.04      220.25     13.51 o 
  -7   3  13        0.67       12.01      9.37 o 
  -5   3  13       96.15      108.38      8.24 o 
  -3   3  13      506.05      507.00     13.81 o 
  -1   3  13      933.54      938.03     17.84 o 
   1   3  13       75.56       81.28      8.42 o 
   3   3  13       77.66       99.50      9.69 o 
   5   3  13      276.35      332.45     15.65 o 
   7   3  13      445.95      476.98     20.50 o 
   9   3  13      617.52      563.03     20.16 o 
  11   3  13       46.93       34.04      9.87 o 
  -8   4  13      483.63      488.63     17.73 o 
  -6   4  13      207.92      200.85     12.39 o 
  -4   4  13      105.53      144.09     11.29 o 
  -2   4  13      217.55      248.92     12.79 o 
   0   4  13      910.17      947.80     20.38 o 
   2   4  13      756.20      774.93     24.90 o 
 -22   0  14      536.13      531.54     29.70 o 
 -20   0  14      285.95      258.45     18.22 o 
 -18   0  14      100.36       81.53      9.78 o 
 -16   0  14     2282.79     2371.29     50.52 o 
 -14   0  14    18412.00    17786.96    246.17 o 
 -12   0  14     4638.24     4497.34     61.38 o 
 -10   0  14      199.07      289.38     12.36 o 
  -8   0  14     1622.70     1537.45     40.47 o 
  -6   0  14    39865.84    40655.47    447.70 o 
  -4   0  14    14543.60    14837.55    137.59 o 
  -2   0  14     1041.77     1087.71     14.80 o 
   0   0  14      111.06       80.38      5.44 o 
   2   0  14    12234.97    12836.61    138.56 o 
   4   0  14    23240.58    23125.19    242.04 o 
   6   0  14    13094.01    12778.82    140.23 o 
   8   0  14      702.31      751.38     20.40 o 
  10   0  14     6581.75     6719.58    110.62 o 
  12   0  14     5805.94     5819.24    101.13 o 
  14   0  14     3495.51     3642.32     99.83 o 
  16   0  14      125.14      112.38     16.85 o 
  18   0  14      379.77      464.97     28.26 o 
 -23   1  14       33.80       42.13     11.23 o 
 -21   1  14        7.30       27.48      8.19 o 
 -19   1  14        6.10       -0.32      6.77 o 
 -17   1  14      452.31      466.20     16.03 o 
 -15   1  14     1426.72     1470.24     24.94 o 
 -13   1  14      810.64      815.83     20.39 o 
 -11   1  14      131.10      135.02      7.97 o 
  -9   1  14     1393.19     1376.59     19.14 o 
  -7   1  14      902.29      949.47     15.04 o 
  -5   1  14     3078.29     3155.79     33.74 o 
  -3   1  14     1192.03     1189.68     17.40 o 
  -1   1  14       53.28       56.19      4.80 o 
   1   1  14        3.14       14.93      4.33 o 
   3   1  14     2914.28     2814.85     29.94 o 
   5   1  14     4652.67     4450.26     46.15 o 
   7   1  14     1710.23     1684.81     26.23 o 
   9   1  14      186.26      183.29     10.58 o 
  11   1  14      290.25      309.29     12.83 o 
  13   1  14      783.34      751.76     23.02 o 
  15   1  14     1233.76     1141.94     35.28 o 
  17   1  14      322.15      310.98     17.21 o 
 -20   2  14        0.35        2.34      9.02 o 
 -18   2  14       60.62       67.17      9.97 o 
 -16   2  14      630.26      612.88     19.81 o 
 -14   2  14     1495.01     1424.51     47.80 o 
 -12   2  14        3.64        7.85      6.57 o 
 -10   2  14        1.71        8.77      6.06 o 
  -8   2  14       16.75       10.17      5.06 o 
  -6   2  14     5739.83     5660.34     54.10 o 
  -4   2  14     3466.57     3539.99     39.38 o 
  -2   2  14       67.93       69.94      6.39 o 
   0   2  14     1403.50     1414.60     20.49 o 
   2   2  14     4267.09     4144.95     44.91 o 
   4   2  14     2951.63     2796.04     40.72 o 
   6   2  14      677.63      646.01     20.43 o 
   8   2  14      416.58      479.45     17.03 o 
  10   2  14      922.08      923.44     23.58 o 
  12   2  14      975.67      978.36     23.37 o 
  14   2  14      955.34      899.25     23.35 o 
 -15   3  14     1221.11     1228.79     30.38 o 
 -13   3  14     1355.90     1312.10     30.58 o 
 -11   3  14       27.64       28.88      9.04 o 
  -9   3  14      413.55      451.42     13.73 o 
  -7   3  14     1147.26     1194.48     21.11 o 
  -5   3  14     5335.65     5341.40     57.66 o 
  -3   3  14     1833.00     1763.86     26.06 o 
  -1   3  14      142.00      188.19     10.59 o 
   1   3  14      496.48      513.43     15.42 o 
   3   3  14     2963.24     2846.04     44.08 o 
   5   3  14     2890.43     2670.73     48.48 o 
   7   3  14      649.75      613.07     22.64 o 
   9   3  14       11.13       19.53      8.78 o 
  11   3  14      758.75      759.96     24.20 o 
  -6   4  14        0.04       -5.19      7.00 o 
  -4   4  14      123.33      124.94     10.82 o 
  -2   4  14      146.51      149.74     11.20 o 
   0   4  14      131.67      139.00     10.63 o 
 -21   1  15     1354.63     1381.82     30.05 o 
 -19   1  15     1142.38     1127.73     30.40 o 
 -17   1  15       77.88       83.57      9.29 o 
 -15   1  15      106.79       96.29      8.20 o 
 -13   1  15      997.44     1000.65     20.81 o 
 -11   1  15    11449.50    11036.28    109.86 o 
  -9   1  15     1730.98     1784.83     22.91 o 
  -7   1  15      514.40      553.72     12.79 o 
  -5   1  15      267.90      223.03     13.45 o 
  -3   1  15    15918.53    16081.39    134.99 o 
  -1   1  15    12482.40    12557.98    101.91 o 
   1   1  15     3214.83     3163.94     32.66 o 
   3   1  15     1949.74     1931.44     25.12 o 
   5   1  15     4400.05     4539.75     51.62 o 
   7   1  15     7020.27     6865.70     73.16 o 
   9   1  15     8471.99     8072.07     84.73 o 
  11   1  15       55.43      112.61     12.50 o 
  13   1  15     1666.47     1735.42     33.11 o 
  15   1  15     1388.01     1491.54     52.00 o 
  17   1  15     1854.45     1889.79     52.93 o 
 -20   2  15      753.76      754.65     25.62 o 
 -18   2  15      393.16      403.87     19.85 o 
 -16   2  15        0.96        9.92      8.40 o 
 -14   2  15      525.76      548.03     18.61 o 
 -12   2  15     4308.55     4338.36     52.32 o 
 -10   2  15     5270.47     5167.98     54.62 o 
  -8   2  15      271.84      265.79      9.99 o 
  -6   2  15      346.70      353.04     10.90 o 
  -4   2  15     1325.78     1250.28     20.38 o 
  -2   2  15     7877.41     7560.81     67.94 o 
   0   2  15     5375.26     5303.10     51.24 o 
   2   2  15      250.47      275.98     10.88 o 
   4   2  15       36.40       44.57      7.73 o 
   6   2  15     1630.79     1535.43     32.54 o 
   8   2  15     3478.22     3308.23     53.30 o 
  10   2  15     1735.41     1621.10     32.21 o 
  12   2  15       91.36       93.51     10.99 o 
  14   2  15       38.82       58.77     10.66 o 
 -15   3  15        7.81       -4.21      8.53 o 
 -13   3  15      458.29      427.75     18.85 o 
 -11   3  15      571.27      524.20     15.94 o 
  -9   3  15       23.31       27.66      6.88 o 
  -7   3  15      188.08      211.79     13.36 o 
  -5   3  15      268.50      271.84     11.46 o 
  -3   3  15      471.71      478.78     13.12 o 
  -1   3  15      143.47      149.66     11.49 o 
   1   3  15       10.13       10.68      6.43 o 
   3   3  15      523.64      543.77     17.41 o 
   5   3  15      416.42      398.33     19.52 o 
   7   3  15      195.92      204.39     19.89 o 
   9   3  15       12.42       21.34      9.14 o 
 -22   0  16      276.96      259.10     24.11 o 
 -20   0  16      105.70      117.99     17.15 o 
 -18   0  16     1987.31     2028.88     48.01 o 
 -16   0  16     3838.14     3894.37    127.73 o 
 -14   0  16      144.46      196.80     12.79 o 
 -12   0  16      125.93      145.42     10.22 o 
 -10   0  16     1105.29     1047.40     22.52 o 
  -8   0  16     5958.87     6091.94     78.12 o 
  -6   0  16     3883.91     4259.43     55.59 o 
  -4   0  16     4134.51     4271.82     48.37 o 
  -2   0  16      867.69      743.61     13.41 o 
   0   0  16     8514.65     8599.67     87.72 o 
   2   0  16    17278.87    17456.79    229.30 o 
   4   0  16    12673.18    12406.78    155.61 o 
   6   0  16     1423.05     1505.77     30.97 o 
   8   0  16     2820.70     2891.77     58.07 o 
  10   0  16     4402.44     4466.12    113.62 o 
  12   0  16     7828.73     7448.69    124.63 o 
  14   0  16      424.22      384.15     24.26 o 
  16   0  16      156.06      180.22     20.10 o 
 -21   1  16        0.01        7.15      8.08 o 
 -19   1  16      146.09      171.63     12.25 o 
 -17   1  16     1560.22     1537.43     29.72 o 
 -15   1  16     1399.82     1396.11     24.70 o 
 -13   1  16      200.89      213.87     10.26 o 
 -11   1  16      448.22      444.93     13.14 o 
  -9   1  16     3002.06     3000.62     38.33 o 
  -7   1  16     4607.76     4616.32     49.93 o 
  -5   1  16     1927.70     1929.14     24.64 o 
  -3   1  16       17.87       18.08      4.92 o 
  -1   1  16      163.81      149.04      7.80 o 
   1   1  16     3303.11     3160.66     33.15 o 
   3   1  16     4615.28     4535.27     56.72 o 
   5   1  16      527.91      524.41     15.56 o 
   7   1  16        6.44       32.46      6.40 o 
   9   1  16      369.26      421.28     17.92 o 
  11   1  16      658.90      622.76     19.03 o 
  13   1  16      395.13      406.90     17.17 o 
  15   1  16       63.59       62.99     11.99 o 
 -20   2  16      125.08      129.23     14.37 o 
 -18   2  16      415.60      412.52     19.58 o 
 -16   2  16      824.76      764.85     24.34 o 
 -14   2  16      471.53      468.18     19.10 o 
 -12   2  16       24.19       28.63      7.13 o 
 -10   2  16     1492.30     1451.24     23.40 o 
  -8   2  16     4948.14     4762.45     48.48 o 
  -6   2  16     1878.63     1801.87     24.65 o 
  -4   2  16       25.23       38.27      6.13 o 
  -2   2  16     2420.40     2294.34     28.50 o 
   0   2  16     2705.26     2718.89     31.83 o 
   2   2  16     1950.51     1904.35     27.60 o 
   4   2  16     1411.67     1386.01     27.19 o 
   6   2  16      599.16      598.05     20.61 o 
   8   2  16     1143.82     1181.19     29.13 o 
  10   2  16     1574.12     1644.63     35.84 o 
  12   2  16     1314.10     1327.49     42.27 o 
  14   2  16       40.98       35.29     11.78 o 
 -15   3  16      411.61      418.30     19.40 o 
 -13   3  16      174.70      156.75     13.53 o 
 -11   3  16        2.14        6.08      6.75 o 
  -9   3  16     1117.06     1179.52     21.73 o 
  -7   3  16     3052.79     2997.97     37.34 o 
  -5   3  16     1321.67     1284.53     22.37 o 
  -3   3  16        6.21       19.79      5.98 o 
  -1   3  16      374.41      385.52     14.47 o 
   1   3  16     2088.22     2040.25     31.46 o 
   3   3  16     2235.20     2192.09     35.58 o 
   5   3  16      239.98      242.48     16.49 o 
   7   3  16        1.35       12.51      9.36 o 
   9   3  16      359.29      365.06     18.97 o 
 -21   1  17     1050.68     1016.28     35.51 o 
 -19   1  17      166.26      147.87     11.77 o 
 -17   1  17      309.01      313.98     19.10 o 
 -15   1  17      916.29      928.96     24.81 o 
 -13   1  17     4547.46     4694.46     55.40 o 
 -11   1  17     2689.30     2713.12     54.61 o 
  -9   1  17      486.65      465.45     13.58 o 
  -7   1  17     3540.68     3286.58     38.24 o 
  -5   1  17     3492.25     3401.15     37.20 o 
  -3   1  17     8170.50     8320.82     71.95 o 
  -1   1  17     3667.47     3955.31     39.59 o 
   1   1  17     3141.45     2942.88     33.90 o 
   3   1  17     3099.75     3157.15     38.61 o 
   5   1  17     5330.50     5284.61     70.37 o 
   7   1  17     7489.05     7496.11     87.29 o 
   9   1  17        0.33       10.30      6.15 o 
  11   1  17     1019.89     1121.02     25.79 o 
  13   1  17     2037.82     2082.36     55.60 o 
  15   1  17     1824.92     1834.31     60.08 o 
 -18   2  17       30.86       16.38      9.56 o 
 -16   2  17       58.66       61.67     10.98 o 
 -14   2  17     1033.77     1033.51     27.77 o 
 -12   2  17     2641.55     2661.35     42.93 o 
 -10   2  17     2225.40     2204.43     30.52 o 
  -8   2  17        4.94        7.43      5.29 o 
  -6   2  17      757.12      758.29     15.62 o 
  -4   2  17     5659.71     5559.33     57.24 o 
  -2   2  17     5713.44     5575.43     54.34 o 
   0   2  17      139.25      142.40      8.14 o 
   2   2  17       89.48       82.46      7.92 o 
   4   2  17     1537.05     1408.15     28.42 o 
   6   2  17     2781.48     2576.58     45.83 o 
   8   2  17     1208.29     1090.56     28.44 o 
  10   2  17       89.50       81.07     11.53 o 
  12   2  17      310.63      320.90     18.85 o 
 -13   3  17       56.62       42.12      8.98 o 
 -11   3  17      336.91      282.91     13.15 o 
  -9   3  17       15.09       25.48      6.88 o 
  -7   3  17      153.28      151.09      9.80 o 
  -5   3  17      208.65      211.58     10.78 o 
  -3   3  17      360.30      336.28     12.13 o 
  -1   3  17       26.27       18.20      7.11 o 
   1   3  17      793.66      795.66     19.50 o 
   3   3  17      345.20      360.60     15.64 o 
   5   3  17       41.54       34.37     10.68 o 
   7   3  17        4.76       12.32      9.82 o 
 -22   0  18      118.99      137.13     27.76 o 
 -20   0  18      668.26      718.70     40.07 o 
 -18   0  18     3548.77     3461.73     84.10 o 
 -16   0  18      399.53      409.03     19.22 o 
 -14   0  18     1483.98     1347.88     32.99 o 
 -12   0  18     1167.32     1100.52     28.52 o 
 -10   0  18    10163.11    10326.10    144.64 o 
  -8   0  18    11661.13    12302.26    130.98 o 
  -6   0  18      267.51      254.95     10.22 o 
  -4   0  18     7073.05     6649.25     69.22 o 
  -2   0  18     6267.39     5925.85     69.20 o 
   0   0  18    13608.26    13574.57    168.32 o 
   2   0  18     7569.82     7717.00    114.65 o 
   4   0  18     1658.00     1554.56     31.96 o 
   6   0  18     2693.96     2729.51     52.03 o 
   8   0  18     3354.09     3325.06     94.84 o 
  10   0  18     6134.03     5959.78    235.10 o 
  12   0  18      847.10      769.40     47.73 o 
  14   0  18      293.31      357.72     45.58 o 
 -21   1  18      118.22      128.61     12.24 o 
 -19   1  18      430.50      480.15     17.97 o 
 -17   1  18      204.52      251.47     12.40 o 
 -15   1  18       35.24       61.64      7.80 o 
 -13   1  18        5.90       17.42      6.67 o 
 -11   1  18       43.70       47.21      7.80 o 
  -9   1  18      876.37      882.95     17.54 o 
  -7   1  18     3035.36     3056.19     36.93 o 
  -5   1  18     1092.16     1129.17     19.47 o 
  -3   1  18      108.91      141.33      7.25 o 
  -1   1  18     2215.33     2221.63     26.75 o 
   1   1  18     3447.27     3378.09     37.99 o 
   3   1  18      397.29      391.04     12.49 o 
   5   1  18        2.18        2.70      6.72 o 
   7   1  18      160.21      202.90     13.07 o 
   9   1  18      315.59      302.05     14.63 o 
  11   1  18      803.44      716.71     27.10 o 
  13   1  18      258.59      260.72     20.13 o 
 -18   2  18      828.79      788.06     26.27 o 
 -16   2  18      243.81      228.97     15.79 o 
 -14   2  18      107.14      108.68     11.91 o 
 -12   2  18       20.02       25.39      8.64 o 
 -10   2  18     1368.95     1278.57     29.08 o 
  -8   2  18     2216.33     2149.61     31.63 o 
  -6   2  18        8.89       14.83      5.43 o 
  -4   2  18      643.24      591.69     15.01 o 
  -2   2  18      345.36      348.17     11.49 o 
   0   2  18     2319.65     2253.46     29.01 o 
   2   2  18     1590.69     1618.57     27.82 o 
   4   2  18      557.69      552.76     20.29 o 
   6   2  18      857.41      843.35     25.05 o 
   8   2  18      865.82      806.44     24.97 o 
  10   2  18      918.94      902.45     27.15 o 
 -13   3  18       92.72       88.59     10.94 o 
 -11   3  18      450.09      479.80     15.96 o 
  -9   3  18     1855.61     1861.99     28.60 o 
  -7   3  18      767.55      752.83     17.64 o 
  -5   3  18      134.11      139.28      9.68 o 
  -3   3  18      160.61      157.62      9.50 o 
  -1   3  18     1451.14     1458.83     26.75 o 
   1   3  18     2216.06     2121.74     33.14 o 
   3   3  18      254.22      244.76     13.97 o 
   5   3  18      142.86      135.08     12.82 o 
 -19   1  19      108.70      119.40     11.62 o 
 -17   1  19      256.34      254.67     12.67 o 
 -15   1  19     4185.07     4050.76     56.54 o 
 -13   1  19     1367.11     1402.49     27.67 o 
 -11   1  19      133.90       94.64      9.10 o 
  -9   1  19      583.74      512.79     13.74 o 
  -7   1  19     7746.31     7703.29     77.48 o 
  -5   1  19     8503.10     8823.64     84.88 o 
  -3   1  19      907.16      981.74     17.43 o 
  -1   1  19     1496.96     1424.01     20.64 o 
   1   1  19     3505.48     3468.75     39.22 o 
   3   1  19     4965.32     4937.91     55.35 o 
   5   1  19     4515.78     4564.35     64.36 o 
   7   1  19        0.44        3.54      6.91 o 
   9   1  19      828.31      862.50     27.88 o 
  11   1  19     1413.12     1389.43     65.40 o 
  13   1  19     1671.10     1692.45     45.02 o 
 -18   2  19      116.39      127.47     13.74 o 
 -16   2  19      457.23      492.39     20.74 o 
 -14   2  19      896.59      919.79     24.10 o 
 -12   2  19      203.20      234.36     13.70 o 
 -10   2  19       36.02       37.49      6.94 o 
  -8   2  19       35.58       38.69      7.71 o 
  -6   2  19     1260.19     1260.77     20.95 o 
  -4   2  19     1668.69     1730.48     25.49 o 
  -2   2  19      342.61      378.32     12.04 o 
   0   2  19       11.60        6.38      5.25 o 
   2   2  19     1113.30     1138.97     23.41 o 
   4   2  19     2610.09     2475.19     40.53 o 
   6   2  19     1366.07     1341.41     32.15 o 
   8   2  19        2.61       15.34      9.01 o 
  10   2  19      565.24      581.20     22.84 o 
 -11   3  19       62.29       53.89      9.16 o 
  -9   3  19        4.28        1.96      6.41 o 
  -7   3  19       16.27       15.49      6.61 o 
  -5   3  19        0.39        1.20      5.92 o 
  -3   3  19       50.44       50.66      8.34 o 
  -1   3  19      116.43      141.78     11.15 o 
   1   3  19      108.19      130.48     10.76 o 
   3   3  19      129.23      130.88     11.74 o 
 -20   0  20     1539.99     1719.44     53.68 o 
 -18   0  20      149.46      178.55     19.10 o 
 -16   0  20       59.71       58.81     18.01 o 
 -14   0  20      408.46      399.42     29.60 o 
 -12   0  20     5880.43     5853.30    113.55 o 
 -10   0  20     4886.15     5173.17    101.25 o 
  -8   0  20     2701.84     2942.44     65.08 o 
  -6   0  20      677.21      583.39     24.29 o 
  -4   0  20    10709.07    10404.94    237.50 o 
  -2   0  20     9148.29     9393.54    171.19 o 
   0   0  20     7698.97     8048.15    150.39 o 
   2   0  20       40.73       31.23     10.20 o 
   4   0  20     3550.81     3415.10     77.26 o 
   6   0  20     3325.02     3313.19     76.75 o 
   8   0  20     3915.00     3739.83    240.81 o 
  10   0  20      795.16      723.24     38.38 o 
  12   0  20       41.61       43.73     17.73 o 
 -19   1  20       68.90       71.16     11.83 o 
 -17   1  20        5.22        7.16      7.33 o 
 -15   1  20        7.90       13.45      9.74 o 
 -13   1  20       79.45       99.59      9.74 o 
 -11   1  20      615.62      635.07     16.98 o 
  -9   1  20      371.46      419.81     13.00 o 
  -7   1  20      122.90      119.99      8.32 o 
  -5   1  20      418.02      399.48     11.87 o 
  -3   1  20      298.37      306.26     12.14 o 
  -1   1  20      192.75      237.98      9.87 o 
   1   1  20       55.10       84.48      7.24 o 
   3   1  20        1.79        9.62      5.58 o 
   5   1  20       95.34       89.12      9.14 o 
   7   1  20      490.44      493.99     24.83 o 
   9   1  20      785.25      708.40     26.06 o 
  11   1  20       41.36       23.65     13.88 o 
 -16   2  20       30.09       43.41     10.76 o 
 -14   2  20      236.98      191.28     13.31 o 
 -12   2  20     1219.52     1128.16     24.71 o 
 -10   2  20      226.41      253.10     13.75 o 
  -8   2  20        1.78       -1.30      5.60 o 
  -6   2  20      708.08      663.15     16.96 o 
  -4   2  20     1492.71     1485.33     23.28 o 
  -2   2  20      367.26      418.71     12.84 o 
   0   2  20      332.46      351.66     13.43 o 
   2   2  20      201.05      199.95     11.94 o 
   4   2  20     1547.91     1615.37     31.95 o 
   6   2  20     1048.55     1057.61     28.97 o 
   8   2  20      240.72      264.43     17.37 o 
  -9   3  20      353.36      359.55     13.90 o 
  -7   3  20        1.07       -5.24      6.08 o 
  -5   3  20      137.11      146.77      9.83 o 
  -3   3  20      737.72      761.24     19.17 o 
  -1   3  20     1450.70     1452.69     33.55 o 
   1   3  20      531.01      539.38     17.64 o 
 -19   1  21      231.48      194.99     15.39 o 
 -17   1  21     1484.82     1567.07     37.28 o 
 -15   1  21      616.44      614.17     19.25 o 
 -13   1  21       39.78       48.59      8.59 o 
 -11   1  21      946.54      877.40     20.21 o 
  -9   1  21     2564.04     2520.02     34.01 o 
  -7   1  21     2393.05     2581.92     34.22 o 
  -5   1  21     3475.57     3729.28     41.74 o 
  -3   1  21      562.08      475.40     13.08 o 
  -1   1  21     3289.81     3330.32     38.49 o 
   1   1  21     2123.71     2237.43     44.92 o 
   3   1  21     4326.39     4389.06     56.76 o 
   5   1  21       69.17       80.75     11.83 o 
   7   1  21     1508.87     1492.77     49.86 o 
   9   1  21     1732.43     1837.83    115.61 o 
  11   1  21      802.58      752.71     34.09 o 
 -16   2  21      429.50      421.35     22.23 o 
 -14   2  21      107.96      111.66     11.90 o 
 -12   2  21      126.51      140.66     11.24 o 
 -10   2  21      243.55      220.51     11.68 o 
  -8   2  21      918.99      910.95     29.02 o 
  -6   2  21     1380.04     1428.86     24.26 o 
  -4   2  21       10.00        8.93      6.05 o 
  -2   2  21      515.23      490.57     13.88 o 
   0   2  21      705.06      662.46     17.39 o 
   2   2  21     1327.35     1347.98     26.42 o 
   4   2  21      840.04      858.73     26.24 o 
   6   2  21        4.10       -3.27      8.33 o 
   8   2  21      380.94      358.55     20.21 o 
  -7   3  21        0.13       -4.31      6.66 o 
  -5   3  21        7.57        3.47      6.58 o 
  -3   3  21      577.11      563.30     17.18 o 
  -1   3  21      535.88      563.28     18.23 o 
 -18   0  22        6.65       15.31     14.15 o 
 -16   0  22      577.75      589.04     37.68 o 
 -14   0  22     2084.67     2056.67     55.59 o 
 -12   0  22     2548.83     2686.05     65.01 o 
 -10   0  22      832.25      988.98     51.65 o 
  -8   0  22     1631.46     1302.22     59.56 o 
  -6   0  22     2511.86     2441.94     87.32 o 
  -4   0  22     2213.84     2394.14     85.48 o 
  -2   0  22     3808.68     4234.97    128.68 o 
   0   0  22       27.99       27.21     13.24 o 
   2   0  22      881.07      906.08     47.79 o 
   4   0  22     1732.52     1866.39     53.83 o 
   6   0  22     4005.50     3737.54    124.63 o 
   8   0  22      466.35      498.35     44.49 o 
  10   0  22      410.16      417.28     44.12 o 
 -17   1  22        0.20       -7.91      7.45 o 
 -15   1  22      115.04      133.78     11.55 o 
 -13   1  22      462.62      477.38     15.92 o 
 -11   1  22      293.14      323.98     17.82 o 
  -9   1  22       51.19       54.30      7.28 o 
  -7   1  22      138.19      136.75      8.55 o 
  -5   1  22      713.44      716.65     17.14 o 
  -3   1  22     1152.24     1230.01     21.07 o 
  -1   1  22       98.59      129.73      8.99 o 
   1   1  22       38.13       37.96      6.85 o 
   3   1  22      441.80      406.80     22.51 o 
   5   1  22      737.43      770.21     29.41 o 
   7   1  22      657.70      661.85     25.42 o 
   9   1  22      107.52      129.84     18.91 o 
 -14   2  22      251.77      249.86     14.04 o 
 -12   2  22      134.96      119.63     10.86 o 
 -10   2  22       75.93       83.57      8.95 o 
  -8   2  22      263.25      231.74     11.89 o 
  -6   2  22      530.29      516.06     15.22 o 
  -4   2  22      841.24      903.35     19.39 o 
  -2   2  22     1003.04     1053.78     21.03 o 
   0   2  22      400.70      375.80     15.59 o 
   2   2  22     1446.27     1413.07     27.55 o 
   4   2  22      849.59      909.25     24.67 o 
   6   2  22      441.88      460.60     19.19 o 
 -15   1  23        3.94       13.81      8.68 o 
 -13   1  23      554.05      536.69     17.04 o 
 -11   1  23      980.46      991.31     22.33 o 
  -9   1  23     1220.02     1318.76     25.78 o 
  -7   1  23      956.81     1104.54     20.31 o 
  -5   1  23      229.17      159.79      9.24 o 
  -3   1  23     1502.01     1464.27     23.62 o 
  -1   1  23     1807.15     1906.73     32.32 o 
   1   1  23     1590.35     1742.01     42.51 o 
   3   1  23        0.30        5.13     10.01 o 
   5   1  23      476.05      546.56     26.39 o 
   7   1  23     1503.59     1540.98     52.25 o 
 -12   2  23      284.37      265.19     14.42 o 
 -10   2  23     1065.50     1118.44     23.49 o 
  -8   2  23      623.73      654.29     17.95 o 
  -6   2  23        0.58        4.15      6.17 o 
  -4   2  23      104.38      110.85      9.10 o 
  -2   2  23     1344.30     1318.13     24.03 o 
   0   2  23     1525.23     1560.99     31.14 o 
   2   2  23      545.32      534.22     20.95 o 
   4   2  23        7.91       11.70      8.44 o 
 -16   0  24     1326.09     1411.41     68.75 o 
 -14   0  24     1410.14     1627.22     73.16 o 
 -12   0  24       90.08      128.49     24.45 o 
 -10   0  24      456.80      395.59     34.93 o 
  -8   0  24     1194.72     1055.89     54.78 o 
  -6   0  24     1149.11     1211.23     59.01 o 
  -4   0  24     1974.08     2116.75     82.17 o 
  -2   0  24       22.60       67.65     18.38 o 
   0   0  24     1442.78     1280.90     60.66 o 
   2   0  24     2552.92     2631.09     95.41 o 
   4   0  24     1878.47     2086.05     83.09 o 
 -15   1  24      146.95      152.44     15.37 o 
 -13   1  24       94.01       98.38     11.75 o 
 -11   1  24       26.38       14.01      7.23 o 
  -9   1  24      238.56      229.86     13.29 o 
  -7   1  24      485.25      529.40     14.57 o 
  -5   1  24      243.52      274.93     14.65 o 
  -3   1  24      117.03      128.83      9.80 o 
  -1   1  24        3.41        9.72      7.61 o 
   1   1  24      277.04      315.02     17.73 o 
   3   1  24      431.38      391.91     25.52 o 
   5   1  24      527.67      528.31     27.03 o 
 -10   2  24      335.80      336.16     17.00 o 
  -8   2  24      595.77      596.41     16.84 o 
  -6   2  24      262.59      266.46     12.46 o 
  -4   2  24       48.24       58.79      8.40 o 
  -2   2  24      248.10      256.64     12.49 o 
   0   2  24      617.37      605.52     20.95 o 
 -13   1  25      993.46     1004.55     32.60 o 
 -11   1  25      775.26      764.26     27.85 o 
  -9   1  25       95.12      120.11     12.42 o 
  -7   1  25      298.26      272.95     13.46 o 
  -5   1  25     1012.01     1029.50     26.43 o 
  -3   1  25      937.16      928.76     27.91 o 
  -1   1  25      867.20     1015.88     29.09 o 
   1   1  25       13.72       16.99     12.93 o 
   3   1  25      531.54      477.51     36.77 o 
 -12   0  26       12.37        5.51     15.07 o 
 -10   0  26     1387.38     1298.91     65.44 o 
  -8   0  26     1049.41     1131.26     59.56 o 
  -6   0  26      216.59      307.36     33.82 o 
  -4   0  26      199.41      196.33     28.13 o 
  -2   0  26      695.99      563.98     42.10 o 
   0   0  26     1498.37     1508.66     70.22 o 
   2   0  26     1219.30     1278.87     64.71 o 
 -11   1  26       34.37       33.06     10.92 o 
  -9   1  26      161.13      152.38     18.79 o 
  -7   1  26      559.96      637.63     32.48 o 
  -5   1  26      393.07      463.58     23.77 o 
  -3   1  26       20.21       26.84     11.17 o 
  -1   1  26      321.03      301.61     21.08 o 
   1   1  26      719.83      830.68     40.41 o 
                                                 
